# Supplementary material for: Investigating the epidemiological relevance of secretory otitis media and neighboring organ diseases through an Internet search
Source: PeerJ. 2024 Mar 5;12:e16981. doi: 10.7717/peerj.16981 (PMC10921933; doi:10.7717/peerj.16981)
Supplement: Data S1 [file peerj-12-16981-s001.xlsx]

## Sheet: Sheet1
DATA FROM: https://index.baidu.com
DATE	YEAR	MONTH	KEYWORD_CHI	KEYWORD_ENG	average daily search volume
2022.07	2022	07	鼻窦炎	rhinosinusitis	3486
2022.06	2022	06	鼻窦炎	rhinosinusitis	3574
2022.05	2022	05	鼻窦炎	rhinosinusitis	4144
2022.04	2022	04	鼻窦炎	rhinosinusitis	4422
2022.03	2022	03	鼻窦炎	rhinosinusitis	4587
2022.02	2022	02	鼻窦炎	rhinosinusitis	4094
2022.01	2022	01	鼻窦炎	rhinosinusitis	5039
2021.12	2021	12	鼻窦炎	rhinosinusitis	4880
2021.11	2021	11	鼻窦炎	rhinosinusitis	4489
2021.10	2021	10	鼻窦炎	rhinosinusitis	3925
2021.09	2021	09	鼻窦炎	rhinosinusitis	3472
2021.08	2021	08	鼻窦炎	rhinosinusitis	3399
2021.07	2021	07	鼻窦炎	rhinosinusitis	3259
2021.06	2021	06	鼻窦炎	rhinosinusitis	3457
2021.05	2021	05	鼻窦炎	rhinosinusitis	3836
2021.04	2021	04	鼻窦炎	rhinosinusitis	4606
2021.03	2021	03	鼻窦炎	rhinosinusitis	3870
2021.02	2021	02	鼻窦炎	rhinosinusitis	3435
2021.01	2021	01	鼻窦炎	rhinosinusitis	4340
2020.12	2020	12	鼻窦炎	rhinosinusitis	4034
2020.11	2020	11	鼻窦炎	rhinosinusitis	3903
2020.10	2020	10	鼻窦炎	rhinosinusitis	3398
2020.09	2020	09	鼻窦炎	rhinosinusitis	3051
2020.08	2020	08	鼻窦炎	rhinosinusitis	2736
2020.07	2020	07	鼻窦炎	rhinosinusitis	2609
2020.06	2020	06	鼻窦炎	rhinosinusitis	2589
2020.05	2020	05	鼻窦炎	rhinosinusitis	2540
2020.04	2020	04	鼻窦炎	rhinosinusitis	2830
2020.03	2020	03	鼻窦炎	rhinosinusitis	3082
2020.02	2020	02	鼻窦炎	rhinosinusitis	3178
2020.01	2020	01	鼻窦炎	rhinosinusitis	3442
2019.12	2019	12	鼻窦炎	rhinosinusitis	4335
2019.11	2019	11	鼻窦炎	rhinosinusitis	4086
2019.10	2019	10	鼻窦炎	rhinosinusitis	3408
2019.09	2019	09	鼻窦炎	rhinosinusitis	3543
2019.08	2019	08	鼻窦炎	rhinosinusitis	3662
2019.07	2019	07	鼻窦炎	rhinosinusitis	4304
2019.06	2019	06	鼻窦炎	rhinosinusitis	5791
2019.05	2019	05	鼻窦炎	rhinosinusitis	6964
2019.04	2019	04	鼻窦炎	rhinosinusitis	7284
2019.03	2019	03	鼻窦炎	rhinosinusitis	6781
2019.02	2019	02	鼻窦炎	rhinosinusitis	5536
2019.01	2019	01	鼻窦炎	rhinosinusitis	6369
2018.12	2018	12	鼻窦炎	rhinosinusitis	5815
2018.11	2018	11	鼻窦炎	rhinosinusitis	5704
2018.10	2018	10	鼻窦炎	rhinosinusitis	5172
2018.09	2018	09	鼻窦炎	rhinosinusitis	4318
2018.08	2018	08	鼻窦炎	rhinosinusitis	4115
2018.07	2018	07	鼻窦炎	rhinosinusitis	4069
2018.06	2018	06	鼻窦炎	rhinosinusitis	4510
2018.05	2018	05	鼻窦炎	rhinosinusitis	5853
2018.04	2018	04	鼻窦炎	rhinosinusitis	6770
2018.03	2018	03	鼻窦炎	rhinosinusitis	5335
2018.02	2018	02	鼻窦炎	rhinosinusitis	3925
2018.01	2018	01	鼻窦炎	rhinosinusitis	4055
2017.12	2017	12	鼻窦炎	rhinosinusitis	5284
2017.11	2017	11	鼻窦炎	rhinosinusitis	4948
2017.10	2017	10	鼻窦炎	rhinosinusitis	4230
2017.09	2017	09	鼻窦炎	rhinosinusitis	4498
2017.08	2017	08	鼻窦炎	rhinosinusitis	4076
2017.07	2017	07	鼻窦炎	rhinosinusitis	3811
2017.06	2017	06	鼻窦炎	rhinosinusitis	4464
2017.05	2017	05	鼻窦炎	rhinosinusitis	5365
2017.04	2017	04	鼻窦炎	rhinosinusitis	5397
2017.03	2017	03	鼻窦炎	rhinosinusitis	5435
2017.02	2017	02	鼻窦炎	rhinosinusitis	5035
2017.01	2017	01	鼻窦炎	rhinosinusitis	4504
2011.01	2011	01	鼻窦炎	rhinosinusitis	1447
2011.02	2011	02	鼻窦炎	rhinosinusitis	1488
2011.03	2011	03	鼻窦炎	rhinosinusitis	1691
2011.04	2011	04	鼻窦炎	rhinosinusitis	1761
2011.05	2011	05	鼻窦炎	rhinosinusitis	1696
2011.06	2011	06	鼻窦炎	rhinosinusitis	1565
2011.07	2011	07	鼻窦炎	rhinosinusitis	1492
2011.08	2011	08	鼻窦炎	rhinosinusitis	1628
2011.09	2011	09	鼻窦炎	rhinosinusitis	1672
2011.10	2011	10	鼻窦炎	rhinosinusitis	1749
2011.11	2011	11	鼻窦炎	rhinosinusitis	1929
2011.12	2011	12	鼻窦炎	rhinosinusitis	1862
2012.01	2012	01	鼻窦炎	rhinosinusitis	1746
2012.02	2012	02	鼻窦炎	rhinosinusitis	1909
2012.03	2012	03	鼻窦炎	rhinosinusitis	2063
2012.04	2012	04	鼻窦炎	rhinosinusitis	1999
2012.05	2012	05	鼻窦炎	rhinosinusitis	1934
2012.06	2012	06	鼻窦炎	rhinosinusitis	1844
2012.07	2012	07	鼻窦炎	rhinosinusitis	1817
2012.08	2012	08	鼻窦炎	rhinosinusitis	1861
2012.09	2012	09	鼻窦炎	rhinosinusitis	1861
2012.10	2012	10	鼻窦炎	rhinosinusitis	1955
2012.11	2012	11	鼻窦炎	rhinosinusitis	1955
2012.12	2012	12	鼻窦炎	rhinosinusitis	1986
2013.01	2013	01	鼻窦炎	rhinosinusitis	2241
2013.02	2013	02	鼻窦炎	rhinosinusitis	1951
2013.03	2013	03	鼻窦炎	rhinosinusitis	2264
2013.04	2013	04	鼻窦炎	rhinosinusitis	2290
2013.05	2013	05	鼻窦炎	rhinosinusitis	2014
2013.06	2013	06	鼻窦炎	rhinosinusitis	1853
2013.07	2013	07	鼻窦炎	rhinosinusitis	1955
2013.08	2013	08	鼻窦炎	rhinosinusitis	2142
2013.09	2013	09	鼻窦炎	rhinosinusitis	2156
2013.10	2013	10	鼻窦炎	rhinosinusitis	2296
2013.11	2013	11	鼻窦炎	rhinosinusitis	2336
2013.12	2013	12	鼻窦炎	rhinosinusitis	2487
2014.01	2014	01	鼻窦炎	rhinosinusitis	2475
2014.02	2014	02	鼻窦炎	rhinosinusitis	2240
2014.03	2014	03	鼻窦炎	rhinosinusitis	2635
2014.04	2014	04	鼻窦炎	rhinosinusitis	2628
2014.05	2014	05	鼻窦炎	rhinosinusitis	2693
2014.06	2014	06	鼻窦炎	rhinosinusitis	2708
2014.07	2014	07	鼻窦炎	rhinosinusitis	2631
2014.08	2014	08	鼻窦炎	rhinosinusitis	2485
2014.09	2014	09	鼻窦炎	rhinosinusitis	2649
2014.10	2014	10	鼻窦炎	rhinosinusitis	3132
2014.11	2014	11	鼻窦炎	rhinosinusitis	3427
2014.12	2014	12	鼻窦炎	rhinosinusitis	3877
2015.01	2015	01	鼻窦炎	rhinosinusitis	4311
2015.02	2015	02	鼻窦炎	rhinosinusitis	3451
2015.03	2015	03	鼻窦炎	rhinosinusitis	3445
2015.04	2015	04	鼻窦炎	rhinosinusitis	3340
2015.05	2015	05	鼻窦炎	rhinosinusitis	2810
2015.06	2015	06	鼻窦炎	rhinosinusitis	2460
2015.07	2015	07	鼻窦炎	rhinosinusitis	2512
2015.08	2015	08	鼻窦炎	rhinosinusitis	2667
2015.09	2015	09	鼻窦炎	rhinosinusitis	2687
2015.10	2015	10	鼻窦炎	rhinosinusitis	2671
2015.11	2015	11	鼻窦炎	rhinosinusitis	3004
2015.12	2015	12	鼻窦炎	rhinosinusitis	3179
2016.01	2016	01	鼻窦炎	rhinosinusitis	3227
2016.02	2016	02	鼻窦炎	rhinosinusitis	2952
2016.03	2016	03	鼻窦炎	rhinosinusitis	3246
2016.04	2016	04	鼻窦炎	rhinosinusitis	3528
2016.05	2016	05	鼻窦炎	rhinosinusitis	4950
2016.06	2016	06	鼻窦炎	rhinosinusitis	3777
2016.07	2016	07	鼻窦炎	rhinosinusitis	3483
2016.08	2016	08	鼻窦炎	rhinosinusitis	3479
2016.09	2016	09	鼻窦炎	rhinosinusitis	3364
2016.10	2016	10	鼻窦炎	rhinosinusitis	3649
2016.11	2016	11	鼻窦炎	rhinosinusitis	4326
2016.12	2016	12	鼻窦炎	rhinosinusitis	5010
2022.07	2022	07	鼻咽癌	nasopharyngeal carcinoma	1788
2022.06	2022	06	鼻咽癌	nasopharyngeal carcinoma	1692
2022.05	2022	05	鼻咽癌	nasopharyngeal carcinoma	1854
2022.04	2022	04	鼻咽癌	nasopharyngeal carcinoma	2235
2022.03	2022	03	鼻咽癌	nasopharyngeal carcinoma	2383
2022.02	2022	02	鼻咽癌	nasopharyngeal carcinoma	1762
2022.01	2022	01	鼻咽癌	nasopharyngeal carcinoma	1882
2021.12	2021	12	鼻咽癌	nasopharyngeal carcinoma	1818
2021.11	2021	11	鼻咽癌	nasopharyngeal carcinoma	1720
2021.10	2021	10	鼻咽癌	nasopharyngeal carcinoma	1646
2021.09	2021	09	鼻咽癌	nasopharyngeal carcinoma	1500
2021.08	2021	08	鼻咽癌	nasopharyngeal carcinoma	1696
2021.07	2021	07	鼻咽癌	nasopharyngeal carcinoma	1472
2021.06	2021	06	鼻咽癌	nasopharyngeal carcinoma	1477
2021.05	2021	05	鼻咽癌	nasopharyngeal carcinoma	1490
2021.04	2021	04	鼻咽癌	nasopharyngeal carcinoma	1764
2021.03	2021	03	鼻咽癌	nasopharyngeal carcinoma	1837
2021.02	2021	02	鼻咽癌	nasopharyngeal carcinoma	1598
2021.01	2021	01	鼻咽癌	nasopharyngeal carcinoma	1790
2020.12	2020	12	鼻咽癌	nasopharyngeal carcinoma	1581
2020.11	2020	11	鼻咽癌	nasopharyngeal carcinoma	1703
2020.10	2020	10	鼻咽癌	nasopharyngeal carcinoma	1507
2020.09	2020	09	鼻咽癌	nasopharyngeal carcinoma	2064
2020.08	2020	08	鼻咽癌	nasopharyngeal carcinoma	2666
2020.07	2020	07	鼻咽癌	nasopharyngeal carcinoma	1311
2020.06	2020	06	鼻咽癌	nasopharyngeal carcinoma	1267
2020.05	2020	05	鼻咽癌	nasopharyngeal carcinoma	1289
2020.04	2020	04	鼻咽癌	nasopharyngeal carcinoma	1607
2020.03	2020	03	鼻咽癌	nasopharyngeal carcinoma	1648
2020.02	2020	02	鼻咽癌	nasopharyngeal carcinoma	1291
2020.01	2020	01	鼻咽癌	nasopharyngeal carcinoma	1442
2019.12	2019	12	鼻咽癌	nasopharyngeal carcinoma	1900
2019.11	2019	11	鼻咽癌	nasopharyngeal carcinoma	1779
2019.10	2019	10	鼻咽癌	nasopharyngeal carcinoma	1595
2019.09	2019	09	鼻咽癌	nasopharyngeal carcinoma	1882
2019.08	2019	08	鼻咽癌	nasopharyngeal carcinoma	1734
2019.07	2019	07	鼻咽癌	nasopharyngeal carcinoma	1894
2019.06	2019	06	鼻咽癌	nasopharyngeal carcinoma	2064
2019.05	2019	05	鼻咽癌	nasopharyngeal carcinoma	2332
2019.04	2019	04	鼻咽癌	nasopharyngeal carcinoma	3160
2019.03	2019	03	鼻咽癌	nasopharyngeal carcinoma	3101
2019.02	2019	02	鼻咽癌	nasopharyngeal carcinoma	2197
2019.01	2019	01	鼻咽癌	nasopharyngeal carcinoma	2589
2018.12	2018	12	鼻咽癌	nasopharyngeal carcinoma	2453
2018.11	2018	11	鼻咽癌	nasopharyngeal carcinoma	4376
2018.10	2018	10	鼻咽癌	nasopharyngeal carcinoma	4015
2018.09	2018	09	鼻咽癌	nasopharyngeal carcinoma	1920
2018.08	2018	08	鼻咽癌	nasopharyngeal carcinoma	1886
2018.07	2018	07	鼻咽癌	nasopharyngeal carcinoma	1739
2018.06	2018	06	鼻咽癌	nasopharyngeal carcinoma	1619
2018.05	2018	05	鼻咽癌	nasopharyngeal carcinoma	1447
2018.04	2018	04	鼻咽癌	nasopharyngeal carcinoma	1288
2018.03	2018	03	鼻咽癌	nasopharyngeal carcinoma	1328
2018.02	2018	02	鼻咽癌	nasopharyngeal carcinoma	1309
2018.01	2018	01	鼻咽癌	nasopharyngeal carcinoma	1702
2017.12	2017	12	鼻咽癌	nasopharyngeal carcinoma	1865
2017.11	2017	11	鼻咽癌	nasopharyngeal carcinoma	1849
2017.10	2017	10	鼻咽癌	nasopharyngeal carcinoma	1986
2017.09	2017	09	鼻咽癌	nasopharyngeal carcinoma	2493
2017.08	2017	08	鼻咽癌	nasopharyngeal carcinoma	1853
2017.07	2017	07	鼻咽癌	nasopharyngeal carcinoma	2421
2017.06	2017	06	鼻咽癌	nasopharyngeal carcinoma	3079
2017.05	2017	05	鼻咽癌	nasopharyngeal carcinoma	7512
2017.04	2017	04	鼻咽癌	nasopharyngeal carcinoma	1732
2017.03	2017	03	鼻咽癌	nasopharyngeal carcinoma	1823
2017.02	2017	02	鼻咽癌	nasopharyngeal carcinoma	1477
2017.01	2017	01	鼻咽癌	nasopharyngeal carcinoma	1344
2011.01	2011	01	鼻咽癌	nasopharyngeal carcinoma	1017
2011.02	2011	02	鼻咽癌	nasopharyngeal carcinoma	1052
2011.03	2011	03	鼻咽癌	nasopharyngeal carcinoma	1262
2011.04	2011	04	鼻咽癌	nasopharyngeal carcinoma	1283
2011.05	2011	05	鼻咽癌	nasopharyngeal carcinoma	1203
2011.06	2011	06	鼻咽癌	nasopharyngeal carcinoma	1186
2011.07	2011	07	鼻咽癌	nasopharyngeal carcinoma	1143
2011.08	2011	08	鼻咽癌	nasopharyngeal carcinoma	1204
2011.09	2011	09	鼻咽癌	nasopharyngeal carcinoma	1196
2011.10	2011	10	鼻咽癌	nasopharyngeal carcinoma	1135
2011.11	2011	11	鼻咽癌	nasopharyngeal carcinoma	1429
2011.12	2011	12	鼻咽癌	nasopharyngeal carcinoma	1579
2012.01	2012	01	鼻咽癌	nasopharyngeal carcinoma	1448
2012.02	2012	02	鼻咽癌	nasopharyngeal carcinoma	1866
2012.03	2012	03	鼻咽癌	nasopharyngeal carcinoma	1805
2012.04	2012	04	鼻咽癌	nasopharyngeal carcinoma	1649
2012.05	2012	05	鼻咽癌	nasopharyngeal carcinoma	1901
2012.06	2012	06	鼻咽癌	nasopharyngeal carcinoma	1553
2012.07	2012	07	鼻咽癌	nasopharyngeal carcinoma	1610
2012.08	2012	08	鼻咽癌	nasopharyngeal carcinoma	1643
2012.09	2012	09	鼻咽癌	nasopharyngeal carcinoma	1765
2012.10	2012	10	鼻咽癌	nasopharyngeal carcinoma	1588
2012.11	2012	11	鼻咽癌	nasopharyngeal carcinoma	1588
2012.12	2012	12	鼻咽癌	nasopharyngeal carcinoma	1662
2013.01	2013	01	鼻咽癌	nasopharyngeal carcinoma	1702
2013.02	2013	02	鼻咽癌	nasopharyngeal carcinoma	1416
2013.03	2013	03	鼻咽癌	nasopharyngeal carcinoma	1687
2013.04	2013	04	鼻咽癌	nasopharyngeal carcinoma	1707
2013.05	2013	05	鼻咽癌	nasopharyngeal carcinoma	1596
2013.06	2013	06	鼻咽癌	nasopharyngeal carcinoma	1445
2013.07	2013	07	鼻咽癌	nasopharyngeal carcinoma	1585
2013.08	2013	08	鼻咽癌	nasopharyngeal carcinoma	1602
2013.09	2013	09	鼻咽癌	nasopharyngeal carcinoma	1714
2013.10	2013	10	鼻咽癌	nasopharyngeal carcinoma	1677
2013.11	2013	11	鼻咽癌	nasopharyngeal carcinoma	1643
2013.12	2013	12	鼻咽癌	nasopharyngeal carcinoma	2065
2014.01	2014	01	鼻咽癌	nasopharyngeal carcinoma	2056
2014.02	2014	02	鼻咽癌	nasopharyngeal carcinoma	1879
2014.03	2014	03	鼻咽癌	nasopharyngeal carcinoma	1915
2014.04	2014	04	鼻咽癌	nasopharyngeal carcinoma	2002
2014.05	2014	05	鼻咽癌	nasopharyngeal carcinoma	1575
2014.06	2014	06	鼻咽癌	nasopharyngeal carcinoma	1379
2014.07	2014	07	鼻咽癌	nasopharyngeal carcinoma	1334
2014.08	2014	08	鼻咽癌	nasopharyngeal carcinoma	1427
2014.09	2014	09	鼻咽癌	nasopharyngeal carcinoma	1403
2014.10	2014	10	鼻咽癌	nasopharyngeal carcinoma	1411
2014.11	2014	11	鼻咽癌	nasopharyngeal carcinoma	1378
2014.12	2014	12	鼻咽癌	nasopharyngeal carcinoma	1507
2015.01	2015	01	鼻咽癌	nasopharyngeal carcinoma	1711
2015.02	2015	02	鼻咽癌	nasopharyngeal carcinoma	1568
2015.03	2015	03	鼻咽癌	nasopharyngeal carcinoma	1543
2015.04	2015	04	鼻咽癌	nasopharyngeal carcinoma	1523
2015.05	2015	05	鼻咽癌	nasopharyngeal carcinoma	2457
2015.06	2015	06	鼻咽癌	nasopharyngeal carcinoma	2166
2015.07	2015	07	鼻咽癌	nasopharyngeal carcinoma	1431
2015.08	2015	08	鼻咽癌	nasopharyngeal carcinoma	1389
2015.09	2015	09	鼻咽癌	nasopharyngeal carcinoma	1344
2015.10	2015	10	鼻咽癌	nasopharyngeal carcinoma	1321
2015.11	2015	11	鼻咽癌	nasopharyngeal carcinoma	1353
2015.12	2015	12	鼻咽癌	nasopharyngeal carcinoma	1580
2016.01	2016	01	鼻咽癌	nasopharyngeal carcinoma	1540
2016.02	2016	02	鼻咽癌	nasopharyngeal carcinoma	1552
2016.03	2016	03	鼻咽癌	nasopharyngeal carcinoma	1724
2016.04	2016	04	鼻咽癌	nasopharyngeal carcinoma	1814
2016.05	2016	05	鼻咽癌	nasopharyngeal carcinoma	3177
2016.06	2016	06	鼻咽癌	nasopharyngeal carcinoma	2272
2016.07	2016	07	鼻咽癌	nasopharyngeal carcinoma	1448
2016.08	2016	08	鼻咽癌	nasopharyngeal carcinoma	1389
2016.09	2016	09	鼻咽癌	nasopharyngeal carcinoma	1380
2016.10	2016	10	鼻咽癌	nasopharyngeal carcinoma	1534
2016.11	2016	11	鼻咽癌	nasopharyngeal carcinoma	1324
2016.12	2016	12	鼻咽癌	nasopharyngeal carcinoma	1424
2022.07	2022	07	鼻中隔偏曲	nasal septum deviation	1250
2022.06	2022	06	鼻中隔偏曲	nasal septum deviation	1200
2022.05	2022	05	鼻中隔偏曲	nasal septum deviation	1123
2022.04	2022	04	鼻中隔偏曲	nasal septum deviation	1151
2022.03	2022	03	鼻中隔偏曲	nasal septum deviation	1187
2022.02	2022	02	鼻中隔偏曲	nasal septum deviation	1160
2022.01	2022	01	鼻中隔偏曲	nasal septum deviation	1131
2021.12	2021	12	鼻中隔偏曲	nasal septum deviation	1115
2021.11	2021	11	鼻中隔偏曲	nasal septum deviation	1098
2021.10	2021	10	鼻中隔偏曲	nasal septum deviation	1035
2021.09	2021	09	鼻中隔偏曲	nasal septum deviation	1057
2021.08	2021	08	鼻中隔偏曲	nasal septum deviation	1064
2021.07	2021	07	鼻中隔偏曲	nasal septum deviation	1046
2021.06	2021	06	鼻中隔偏曲	nasal septum deviation	1057
2021.05	2021	05	鼻中隔偏曲	nasal septum deviation	1069
2021.04	2021	04	鼻中隔偏曲	nasal septum deviation	1135
2021.03	2021	03	鼻中隔偏曲	nasal septum deviation	1128
2021.02	2021	02	鼻中隔偏曲	nasal septum deviation	1059
2021.01	2021	01	鼻中隔偏曲	nasal septum deviation	1097
2020.12	2020	12	鼻中隔偏曲	nasal septum deviation	1084
2020.11	2020	11	鼻中隔偏曲	nasal septum deviation	1108
2020.10	2020	10	鼻中隔偏曲	nasal septum deviation	1067
2020.09	2020	09	鼻中隔偏曲	nasal septum deviation	1112
2020.08	2020	08	鼻中隔偏曲	nasal septum deviation	1164
2020.07	2020	07	鼻中隔偏曲	nasal septum deviation	1088
2020.06	2020	06	鼻中隔偏曲	nasal septum deviation	1158
2020.05	2020	05	鼻中隔偏曲	nasal septum deviation	1096
2020.04	2020	04	鼻中隔偏曲	nasal septum deviation	1171
2020.03	2020	03	鼻中隔偏曲	nasal septum deviation	1167
2020.02	2020	02	鼻中隔偏曲	nasal septum deviation	1065
2020.01	2020	01	鼻中隔偏曲	nasal septum deviation	1133
2019.12	2019	12	鼻中隔偏曲	nasal septum deviation	1291
2019.11	2019	11	鼻中隔偏曲	nasal septum deviation	1263
2019.10	2019	10	鼻中隔偏曲	nasal septum deviation	1314
2019.09	2019	09	鼻中隔偏曲	nasal septum deviation	1348
2019.08	2019	08	鼻中隔偏曲	nasal septum deviation	1587
2019.07	2019	07	鼻中隔偏曲	nasal septum deviation	1454
2019.06	2019	06	鼻中隔偏曲	nasal septum deviation	1331
2019.05	2019	05	鼻中隔偏曲	nasal septum deviation	1488
2019.04	2019	04	鼻中隔偏曲	nasal septum deviation	1717
2019.03	2019	03	鼻中隔偏曲	nasal septum deviation	1587
2019.02	2019	02	鼻中隔偏曲	nasal septum deviation	1298
2019.01	2019	01	鼻中隔偏曲	nasal septum deviation	1312
2018.12	2018	12	鼻中隔偏曲	nasal septum deviation	1237
2018.11	2018	11	鼻中隔偏曲	nasal septum deviation	1213
2018.10	2018	10	鼻中隔偏曲	nasal septum deviation	1182
2018.09	2018	09	鼻中隔偏曲	nasal septum deviation	1173
2018.08	2018	08	鼻中隔偏曲	nasal septum deviation	1206
2018.07	2018	07	鼻中隔偏曲	nasal septum deviation	1196
2018.06	2018	06	鼻中隔偏曲	nasal septum deviation	1206
2018.05	2018	05	鼻中隔偏曲	nasal septum deviation	1135
2018.04	2018	04	鼻中隔偏曲	nasal septum deviation	1144
2018.03	2018	03	鼻中隔偏曲	nasal septum deviation	1200
2018.02	2018	02	鼻中隔偏曲	nasal septum deviation	1086
2018.01	2018	01	鼻中隔偏曲	nasal septum deviation	1052
2017.12	2017	12	鼻中隔偏曲	nasal septum deviation	1193
2017.11	2017	11	鼻中隔偏曲	nasal septum deviation	1155
2017.10	2017	10	鼻中隔偏曲	nasal septum deviation	1128
2017.09	2017	09	鼻中隔偏曲	nasal septum deviation	1171
2017.08	2017	08	鼻中隔偏曲	nasal septum deviation	1173
2017.07	2017	07	鼻中隔偏曲	nasal septum deviation	1156
2017.06	2017	06	鼻中隔偏曲	nasal septum deviation	1200
2017.05	2017	05	鼻中隔偏曲	nasal septum deviation	1245
2017.04	2017	04	鼻中隔偏曲	nasal septum deviation	1267
2017.03	2017	03	鼻中隔偏曲	nasal septum deviation	1241
2017.02	2017	02	鼻中隔偏曲	nasal septum deviation	1191
2017.01	2017	01	鼻中隔偏曲	nasal septum deviation	1022
2011.01	2011	01	鼻中隔偏曲	nasal septum deviation	394
2011.02	2011	02	鼻中隔偏曲	nasal septum deviation	506
2011.03	2011	03	鼻中隔偏曲	nasal septum deviation	577
2011.04	2011	04	鼻中隔偏曲	nasal septum deviation	605
2011.05	2011	05	鼻中隔偏曲	nasal septum deviation	486
2011.06	2011	06	鼻中隔偏曲	nasal septum deviation	523
2011.07	2011	07	鼻中隔偏曲	nasal septum deviation	536
2011.08	2011	08	鼻中隔偏曲	nasal septum deviation	538
2011.09	2011	09	鼻中隔偏曲	nasal septum deviation	554
2011.10	2011	10	鼻中隔偏曲	nasal septum deviation	578
2011.11	2011	11	鼻中隔偏曲	nasal septum deviation	614
2011.12	2011	12	鼻中隔偏曲	nasal septum deviation	628
2012.01	2012	01	鼻中隔偏曲	nasal septum deviation	520
2012.02	2012	02	鼻中隔偏曲	nasal septum deviation	696
2012.03	2012	03	鼻中隔偏曲	nasal septum deviation	733
2012.04	2012	04	鼻中隔偏曲	nasal septum deviation	719
2012.05	2012	05	鼻中隔偏曲	nasal septum deviation	704
2012.06	2012	06	鼻中隔偏曲	nasal septum deviation	649
2012.07	2012	07	鼻中隔偏曲	nasal septum deviation	689
2012.08	2012	08	鼻中隔偏曲	nasal septum deviation	724
2012.09	2012	09	鼻中隔偏曲	nasal septum deviation	698
2012.10	2012	10	鼻中隔偏曲	nasal septum deviation	745
2012.11	2012	11	鼻中隔偏曲	nasal septum deviation	772
2012.12	2012	12	鼻中隔偏曲	nasal septum deviation	674
2013.01	2013	01	鼻中隔偏曲	nasal septum deviation	741
2013.02	2013	02	鼻中隔偏曲	nasal septum deviation	683
2013.03	2013	03	鼻中隔偏曲	nasal septum deviation	863
2013.04	2013	04	鼻中隔偏曲	nasal septum deviation	863
2013.05	2013	05	鼻中隔偏曲	nasal septum deviation	842
2013.06	2013	06	鼻中隔偏曲	nasal septum deviation	774
2013.07	2013	07	鼻中隔偏曲	nasal septum deviation	897
2013.08	2013	08	鼻中隔偏曲	nasal septum deviation	983
2013.09	2013	09	鼻中隔偏曲	nasal septum deviation	921
2013.10	2013	10	鼻中隔偏曲	nasal septum deviation	945
2013.11	2013	11	鼻中隔偏曲	nasal septum deviation	910
2013.12	2013	12	鼻中隔偏曲	nasal septum deviation	863
2014.01	2014	01	鼻中隔偏曲	nasal septum deviation	878
2014.02	2014	02	鼻中隔偏曲	nasal septum deviation	901
2014.03	2014	03	鼻中隔偏曲	nasal septum deviation	911
2014.04	2014	04	鼻中隔偏曲	nasal septum deviation	974
2014.05	2014	05	鼻中隔偏曲	nasal septum deviation	1020
2014.06	2014	06	鼻中隔偏曲	nasal septum deviation	909
2014.07	2014	07	鼻中隔偏曲	nasal septum deviation	992
2014.08	2014	08	鼻中隔偏曲	nasal septum deviation	1030
2014.09	2014	09	鼻中隔偏曲	nasal septum deviation	958
2014.10	2014	10	鼻中隔偏曲	nasal septum deviation	1079
2014.11	2014	11	鼻中隔偏曲	nasal septum deviation	1119
2014.12	2014	12	鼻中隔偏曲	nasal septum deviation	1192
2015.01	2015	01	鼻中隔偏曲	nasal septum deviation	1144
2015.02	2015	02	鼻中隔偏曲	nasal septum deviation	1055
2015.03	2015	03	鼻中隔偏曲	nasal septum deviation	1178
2015.04	2015	04	鼻中隔偏曲	nasal septum deviation	1173
2015.05	2015	05	鼻中隔偏曲	nasal septum deviation	1143
2015.06	2015	06	鼻中隔偏曲	nasal septum deviation	1126
2015.07	2015	07	鼻中隔偏曲	nasal septum deviation	1179
2015.08	2015	08	鼻中隔偏曲	nasal septum deviation	1222
2015.09	2015	09	鼻中隔偏曲	nasal septum deviation	1189
2015.10	2015	10	鼻中隔偏曲	nasal septum deviation	1118
2015.11	2015	11	鼻中隔偏曲	nasal septum deviation	1111
2015.12	2015	12	鼻中隔偏曲	nasal septum deviation	1129
2016.01	2016	01	鼻中隔偏曲	nasal septum deviation	1129
2016.02	2016	02	鼻中隔偏曲	nasal septum deviation	1090
2016.03	2016	03	鼻中隔偏曲	nasal septum deviation	1221
2016.04	2016	04	鼻中隔偏曲	nasal septum deviation	1229
2016.05	2016	05	鼻中隔偏曲	nasal septum deviation	1220
2016.06	2016	06	鼻中隔偏曲	nasal septum deviation	1105
2016.07	2016	07	鼻中隔偏曲	nasal septum deviation	1123
2016.08	2016	08	鼻中隔偏曲	nasal septum deviation	1164
2016.09	2016	09	鼻中隔偏曲	nasal septum deviation	1133
2016.10	2016	10	鼻中隔偏曲	nasal septum deviation	998
2016.11	2016	11	鼻中隔偏曲	nasal septum deviation	1053
2016.12	2016	12	鼻中隔偏曲	nasal septum deviation	1080
2022.07	2022	07	扁桃体炎	tonsillitis	1126
2022.06	2022	06	扁桃体炎	tonsillitis	1099
2022.05	2022	05	扁桃体炎	tonsillitis	1033
2022.04	2022	04	扁桃体炎	tonsillitis	1058
2022.03	2022	03	扁桃体炎	tonsillitis	1074
2022.02	2022	02	扁桃体炎	tonsillitis	1099
2022.01	2022	01	扁桃体炎	tonsillitis	1327
2021.12	2021	12	扁桃体炎	tonsillitis	1313
2021.11	2021	11	扁桃体炎	tonsillitis	1225
2021.10	2021	10	扁桃体炎	tonsillitis	1128
2021.09	2021	09	扁桃体炎	tonsillitis	1191
2021.08	2021	08	扁桃体炎	tonsillitis	1617
2021.07	2021	07	扁桃体炎	tonsillitis	1434
2021.06	2021	06	扁桃体炎	tonsillitis	1489
2021.05	2021	05	扁桃体炎	tonsillitis	1479
2021.04	2021	04	扁桃体炎	tonsillitis	1531
2021.03	2021	03	扁桃体炎	tonsillitis	1328
2021.02	2021	02	扁桃体炎	tonsillitis	1284
2021.01	2021	01	扁桃体炎	tonsillitis	1742
2020.12	2020	12	扁桃体炎	tonsillitis	1278
2020.11	2020	11	扁桃体炎	tonsillitis	1123
2020.10	2020	10	扁桃体炎	tonsillitis	1115
2020.09	2020	09	扁桃体炎	tonsillitis	1146
2020.08	2020	08	扁桃体炎	tonsillitis	1143
2020.07	2020	07	扁桃体炎	tonsillitis	1115
2020.06	2020	06	扁桃体炎	tonsillitis	1359
2020.05	2020	05	扁桃体炎	tonsillitis	1149
2020.04	2020	04	扁桃体炎	tonsillitis	1106
2020.03	2020	03	扁桃体炎	tonsillitis	1348
2020.02	2020	02	扁桃体炎	tonsillitis	1985
2020.01	2020	01	扁桃体炎	tonsillitis	1590
2019.12	2019	12	扁桃体炎	tonsillitis	1317
2019.11	2019	11	扁桃体炎	tonsillitis	1199
2019.10	2019	10	扁桃体炎	tonsillitis	1138
2019.09	2019	09	扁桃体炎	tonsillitis	984
2019.08	2019	08	扁桃体炎	tonsillitis	902
2019.07	2019	07	扁桃体炎	tonsillitis	1281
2019.06	2019	06	扁桃体炎	tonsillitis	1475
2019.05	2019	05	扁桃体炎	tonsillitis	1587
2019.04	2019	04	扁桃体炎	tonsillitis	1424
2019.03	2019	03	扁桃体炎	tonsillitis	1189
2019.02	2019	02	扁桃体炎	tonsillitis	933
2019.01	2019	01	扁桃体炎	tonsillitis	1005
2018.12	2018	12	扁桃体炎	tonsillitis	982
2018.11	2018	11	扁桃体炎	tonsillitis	955
2018.10	2018	10	扁桃体炎	tonsillitis	893
2018.09	2018	09	扁桃体炎	tonsillitis	814
2018.08	2018	08	扁桃体炎	tonsillitis	856
2018.07	2018	07	扁桃体炎	tonsillitis	918
2018.06	2018	06	扁桃体炎	tonsillitis	974
2018.05	2018	05	扁桃体炎	tonsillitis	956
2018.04	2018	04	扁桃体炎	tonsillitis	901
2018.03	2018	03	扁桃体炎	tonsillitis	942
2018.02	2018	02	扁桃体炎	tonsillitis	774
2018.01	2018	01	扁桃体炎	tonsillitis	799
2017.12	2017	12	扁桃体炎	tonsillitis	922
2017.11	2017	11	扁桃体炎	tonsillitis	831
2017.10	2017	10	扁桃体炎	tonsillitis	824
2017.09	2017	09	扁桃体炎	tonsillitis	983
2017.08	2017	08	扁桃体炎	tonsillitis	1015
2017.07	2017	07	扁桃体炎	tonsillitis	1041
2017.06	2017	06	扁桃体炎	tonsillitis	1052
2017.05	2017	05	扁桃体炎	tonsillitis	1056
2017.04	2017	04	扁桃体炎	tonsillitis	1013
2017.03	2017	03	扁桃体炎	tonsillitis	1003
2017.02	2017	02	扁桃体炎	tonsillitis	862
2017.01	2017	01	扁桃体炎	tonsillitis	928
2011.01	2011	01	扁桃体炎	tonsillitis	439
2011.02	2011	02	扁桃体炎	tonsillitis	466
2011.03	2011	03	扁桃体炎	tonsillitis	547
2011.04	2011	04	扁桃体炎	tonsillitis	722
2011.05	2011	05	扁桃体炎	tonsillitis	757
2011.06	2011	06	扁桃体炎	tonsillitis	711
2011.07	2011	07	扁桃体炎	tonsillitis	621
2011.08	2011	08	扁桃体炎	tonsillitis	597
2011.09	2011	09	扁桃体炎	tonsillitis	601
2011.10	2011	10	扁桃体炎	tonsillitis	630
2011.11	2011	11	扁桃体炎	tonsillitis	652
2011.12	2011	12	扁桃体炎	tonsillitis	672
2012.01	2012	01	扁桃体炎	tonsillitis	643
2012.02	2012	02	扁桃体炎	tonsillitis	778
2012.03	2012	03	扁桃体炎	tonsillitis	930
2012.04	2012	04	扁桃体炎	tonsillitis	849
2012.05	2012	05	扁桃体炎	tonsillitis	856
2012.06	2012	06	扁桃体炎	tonsillitis	828
2012.07	2012	07	扁桃体炎	tonsillitis	807
2012.08	2012	08	扁桃体炎	tonsillitis	784
2012.09	2012	09	扁桃体炎	tonsillitis	753
2012.10	2012	10	扁桃体炎	tonsillitis	746
2012.11	2012	11	扁桃体炎	tonsillitis	746
2012.12	2012	12	扁桃体炎	tonsillitis	733
2013.01	2013	01	扁桃体炎	tonsillitis	815
2013.02	2013	02	扁桃体炎	tonsillitis	751
2013.03	2013	03	扁桃体炎	tonsillitis	882
2013.04	2013	04	扁桃体炎	tonsillitis	922
2013.05	2013	05	扁桃体炎	tonsillitis	844
2013.06	2013	06	扁桃体炎	tonsillitis	864
2013.07	2013	07	扁桃体炎	tonsillitis	1064
2013.08	2013	08	扁桃体炎	tonsillitis	1009
2013.09	2013	09	扁桃体炎	tonsillitis	983
2013.10	2013	10	扁桃体炎	tonsillitis	944
2013.11	2013	11	扁桃体炎	tonsillitis	839
2013.12	2013	12	扁桃体炎	tonsillitis	959
2014.01	2014	01	扁桃体炎	tonsillitis	950
2014.02	2014	02	扁桃体炎	tonsillitis	868
2014.03	2014	03	扁桃体炎	tonsillitis	1026
2014.04	2014	04	扁桃体炎	tonsillitis	1031
2014.05	2014	05	扁桃体炎	tonsillitis	1066
2014.06	2014	06	扁桃体炎	tonsillitis	1076
2014.07	2014	07	扁桃体炎	tonsillitis	1028
2014.08	2014	08	扁桃体炎	tonsillitis	989
2014.09	2014	09	扁桃体炎	tonsillitis	998
2014.10	2014	10	扁桃体炎	tonsillitis	929
2014.11	2014	11	扁桃体炎	tonsillitis	1003
2014.12	2014	12	扁桃体炎	tonsillitis	1104
2015.01	2015	01	扁桃体炎	tonsillitis	1097
2015.02	2015	02	扁桃体炎	tonsillitis	990
2015.03	2015	03	扁桃体炎	tonsillitis	1049
2015.04	2015	04	扁桃体炎	tonsillitis	1087
2015.05	2015	05	扁桃体炎	tonsillitis	1092
2015.06	2015	06	扁桃体炎	tonsillitis	1101
2015.07	2015	07	扁桃体炎	tonsillitis	1095
2015.08	2015	08	扁桃体炎	tonsillitis	1003
2015.09	2015	09	扁桃体炎	tonsillitis	900
2015.10	2015	10	扁桃体炎	tonsillitis	871
2015.11	2015	11	扁桃体炎	tonsillitis	917
2015.12	2015	12	扁桃体炎	tonsillitis	1059
2016.01	2016	01	扁桃体炎	tonsillitis	1050
2016.02	2016	02	扁桃体炎	tonsillitis	1043
2016.03	2016	03	扁桃体炎	tonsillitis	1111
2016.04	2016	04	扁桃体炎	tonsillitis	1119
2016.05	2016	05	扁桃体炎	tonsillitis	1118
2016.06	2016	06	扁桃体炎	tonsillitis	1024
2016.07	2016	07	扁桃体炎	tonsillitis	966
2016.08	2016	08	扁桃体炎	tonsillitis	986
2016.09	2016	09	扁桃体炎	tonsillitis	907
2016.10	2016	10	扁桃体炎	tonsillitis	870
2016.11	2016	11	扁桃体炎	tonsillitis	898
2016.12	2016	12	扁桃体炎	tonsillitis	963
2022.07	2022	07	分泌性中耳炎	secretory otitis media	679
2022.06	2022	06	分泌性中耳炎	secretory otitis media	711
2022.05	2022	05	分泌性中耳炎	secretory otitis media	732
2022.04	2022	04	分泌性中耳炎	secretory otitis media	761
2022.03	2022	03	分泌性中耳炎	secretory otitis media	767
2022.02	2022	02	分泌性中耳炎	secretory otitis media	718
2022.01	2022	01	分泌性中耳炎	secretory otitis media	715
2021.12	2021	12	分泌性中耳炎	secretory otitis media	724
2021.11	2021	11	分泌性中耳炎	secretory otitis media	659
2021.10	2021	10	分泌性中耳炎	secretory otitis media	579
2021.09	2021	09	分泌性中耳炎	secretory otitis media	577
2021.08	2021	08	分泌性中耳炎	secretory otitis media	586
2021.07	2021	07	分泌性中耳炎	secretory otitis media	577
2021.06	2021	06	分泌性中耳炎	secretory otitis media	611
2021.05	2021	05	分泌性中耳炎	secretory otitis media	674
2021.04	2021	04	分泌性中耳炎	secretory otitis media	675
2021.03	2021	03	分泌性中耳炎	secretory otitis media	652
2021.02	2021	02	分泌性中耳炎	secretory otitis media	576
2021.01	2021	01	分泌性中耳炎	secretory otitis media	594
2020.12	2020	12	分泌性中耳炎	secretory otitis media	561
2020.11	2020	11	分泌性中耳炎	secretory otitis media	540
2020.10	2020	10	分泌性中耳炎	secretory otitis media	456
2020.09	2020	09	分泌性中耳炎	secretory otitis media	411
2020.08	2020	08	分泌性中耳炎	secretory otitis media	439
2020.07	2020	07	分泌性中耳炎	secretory otitis media	428
2020.06	2020	06	分泌性中耳炎	secretory otitis media	521
2020.05	2020	05	分泌性中耳炎	secretory otitis media	564
2020.04	2020	04	分泌性中耳炎	secretory otitis media	620
2020.03	2020	03	分泌性中耳炎	secretory otitis media	582
2020.02	2020	02	分泌性中耳炎	secretory otitis media	517
2020.01	2020	01	分泌性中耳炎	secretory otitis media	690
2019.12	2019	12	分泌性中耳炎	secretory otitis media	829
2019.11	2019	11	分泌性中耳炎	secretory otitis media	760
2019.10	2019	10	分泌性中耳炎	secretory otitis media	708
2019.09	2019	09	分泌性中耳炎	secretory otitis media	764
2019.08	2019	08	分泌性中耳炎	secretory otitis media	820
2019.07	2019	07	分泌性中耳炎	secretory otitis media	808
2019.06	2019	06	分泌性中耳炎	secretory otitis media	889
2019.05	2019	05	分泌性中耳炎	secretory otitis media	941
2019.04	2019	04	分泌性中耳炎	secretory otitis media	959
2019.03	2019	03	分泌性中耳炎	secretory otitis media	909
2019.02	2019	02	分泌性中耳炎	secretory otitis media	795
2019.01	2019	01	分泌性中耳炎	secretory otitis media	900
2018.12	2018	12	分泌性中耳炎	secretory otitis media	826
2018.11	2018	11	分泌性中耳炎	secretory otitis media	711
2018.10	2018	10	分泌性中耳炎	secretory otitis media	634
2018.09	2018	09	分泌性中耳炎	secretory otitis media	593
2018.08	2018	08	分泌性中耳炎	secretory otitis media	629
2018.07	2018	07	分泌性中耳炎	secretory otitis media	630
2018.06	2018	06	分泌性中耳炎	secretory otitis media	671
2018.05	2018	05	分泌性中耳炎	secretory otitis media	613
2018.04	2018	04	分泌性中耳炎	secretory otitis media	640
2018.03	2018	03	分泌性中耳炎	secretory otitis media	707
2018.02	2018	02	分泌性中耳炎	secretory otitis media	545
2018.01	2018	01	分泌性中耳炎	secretory otitis media	600
2017.12	2017	12	分泌性中耳炎	secretory otitis media	685
2017.11	2017	11	分泌性中耳炎	secretory otitis media	652
2017.10	2017	10	分泌性中耳炎	secretory otitis media	620
2017.09	2017	09	分泌性中耳炎	secretory otitis media	641
2017.08	2017	08	分泌性中耳炎	secretory otitis media	629
2017.07	2017	07	分泌性中耳炎	secretory otitis media	639
2017.06	2017	06	分泌性中耳炎	secretory otitis media	767
2017.05	2017	05	分泌性中耳炎	secretory otitis media	845
2017.04	2017	04	分泌性中耳炎	secretory otitis media	790
2017.03	2017	03	分泌性中耳炎	secretory otitis media	828
2017.02	2017	02	分泌性中耳炎	secretory otitis media	764
2017.01	2017	01	分泌性中耳炎	secretory otitis media	672
2011.01	2011	01	分泌性中耳炎	secretory otitis media	277
2011.02	2011	02	分泌性中耳炎	secretory otitis media	298
2011.03	2011	03	分泌性中耳炎	secretory otitis media	319
2011.04	2011	04	分泌性中耳炎	secretory otitis media	339
2011.05	2011	05	分泌性中耳炎	secretory otitis media	338
2011.06	2011	06	分泌性中耳炎	secretory otitis media	315
2011.07	2011	07	分泌性中耳炎	secretory otitis media	306
2011.08	2011	08	分泌性中耳炎	secretory otitis media	326
2011.09	2011	09	分泌性中耳炎	secretory otitis media	327
2011.10	2011	10	分泌性中耳炎	secretory otitis media	341
2011.11	2011	11	分泌性中耳炎	secretory otitis media	346
2011.12	2011	12	分泌性中耳炎	secretory otitis media	350
2012.01	2012	01	分泌性中耳炎	secretory otitis media	339
2012.02	2012	02	分泌性中耳炎	secretory otitis media	408
2012.03	2012	03	分泌性中耳炎	secretory otitis media	443
2012.04	2012	04	分泌性中耳炎	secretory otitis media	410
2012.05	2012	05	分泌性中耳炎	secretory otitis media	416
2012.06	2012	06	分泌性中耳炎	secretory otitis media	379
2012.07	2012	07	分泌性中耳炎	secretory otitis media	373
2012.08	2012	08	分泌性中耳炎	secretory otitis media	401
2012.09	2012	09	分泌性中耳炎	secretory otitis media	382
2012.10	2012	10	分泌性中耳炎	secretory otitis media	389
2012.11	2012	11	分泌性中耳炎	secretory otitis media	386
2012.12	2012	12	分泌性中耳炎	secretory otitis media	385
2013.01	2013	01	分泌性中耳炎	secretory otitis media	418
2013.02	2013	02	分泌性中耳炎	secretory otitis media	393
2013.03	2013	03	分泌性中耳炎	secretory otitis media	443
2013.04	2013	04	分泌性中耳炎	secretory otitis media	431
2013.05	2013	05	分泌性中耳炎	secretory otitis media	439
2013.06	2013	06	分泌性中耳炎	secretory otitis media	426
2013.07	2013	07	分泌性中耳炎	secretory otitis media	418
2013.08	2013	08	分泌性中耳炎	secretory otitis media	426
2013.09	2013	09	分泌性中耳炎	secretory otitis media	406
2013.10	2013	10	分泌性中耳炎	secretory otitis media	384
2013.11	2013	11	分泌性中耳炎	secretory otitis media	372
2013.12	2013	12	分泌性中耳炎	secretory otitis media	383
2014.01	2014	01	分泌性中耳炎	secretory otitis media	390
2014.02	2014	02	分泌性中耳炎	secretory otitis media	395
2014.03	2014	03	分泌性中耳炎	secretory otitis media	449
2014.04	2014	04	分泌性中耳炎	secretory otitis media	478
2014.05	2014	05	分泌性中耳炎	secretory otitis media	475
2014.06	2014	06	分泌性中耳炎	secretory otitis media	440
2014.07	2014	07	分泌性中耳炎	secretory otitis media	456
2014.08	2014	08	分泌性中耳炎	secretory otitis media	429
2014.09	2014	09	分泌性中耳炎	secretory otitis media	471
2014.10	2014	10	分泌性中耳炎	secretory otitis media	454
2014.11	2014	11	分泌性中耳炎	secretory otitis media	500
2014.12	2014	12	分泌性中耳炎	secretory otitis media	604
2015.01	2015	01	分泌性中耳炎	secretory otitis media	594
2015.02	2015	02	分泌性中耳炎	secretory otitis media	501
2015.03	2015	03	分泌性中耳炎	secretory otitis media	579
2015.04	2015	04	分泌性中耳炎	secretory otitis media	602
2015.05	2015	05	分泌性中耳炎	secretory otitis media	615
2015.06	2015	06	分泌性中耳炎	secretory otitis media	650
2015.07	2015	07	分泌性中耳炎	secretory otitis media	644
2015.08	2015	08	分泌性中耳炎	secretory otitis media	666
2015.09	2015	09	分泌性中耳炎	secretory otitis media	568
2015.10	2015	10	分泌性中耳炎	secretory otitis media	538
2015.11	2015	11	分泌性中耳炎	secretory otitis media	572
2015.12	2015	12	分泌性中耳炎	secretory otitis media	628
2016.01	2016	01	分泌性中耳炎	secretory otitis media	651
2016.02	2016	02	分泌性中耳炎	secretory otitis media	596
2016.03	2016	03	分泌性中耳炎	secretory otitis media	935
2016.04	2016	04	分泌性中耳炎	secretory otitis media	896
2016.05	2016	05	分泌性中耳炎	secretory otitis media	641
2016.06	2016	06	分泌性中耳炎	secretory otitis media	606
2016.07	2016	07	分泌性中耳炎	secretory otitis media	593
2016.08	2016	08	分泌性中耳炎	secretory otitis media	586
2016.09	2016	09	分泌性中耳炎	secretory otitis media	526
2016.10	2016	10	分泌性中耳炎	secretory otitis media	553
2016.11	2016	11	分泌性中耳炎	secretory otitis media	588
2016.12	2016	12	分泌性中耳炎	secretory otitis media	698
2022.07	2022	07	过敏性鼻炎	allergic rhinitis	3349
2022.06	2022	06	过敏性鼻炎	allergic rhinitis	3308
2022.05	2022	05	过敏性鼻炎	allergic rhinitis	3744
2022.04	2022	04	过敏性鼻炎	allergic rhinitis	4736
2022.03	2022	03	过敏性鼻炎	allergic rhinitis	3578
2022.02	2022	02	过敏性鼻炎	allergic rhinitis	2206
2022.01	2022	01	过敏性鼻炎	allergic rhinitis	2575
2021.12	2021	12	过敏性鼻炎	allergic rhinitis	2804
2021.11	2021	11	过敏性鼻炎	allergic rhinitis	3008
2021.10	2021	10	过敏性鼻炎	allergic rhinitis	3310
2021.09	2021	09	过敏性鼻炎	allergic rhinitis	5047
2021.08	2021	08	过敏性鼻炎	allergic rhinitis	4918
2021.07	2021	07	过敏性鼻炎	allergic rhinitis	2704
2021.06	2021	06	过敏性鼻炎	allergic rhinitis	2660
2021.05	2021	05	过敏性鼻炎	allergic rhinitis	3407
2021.04	2021	04	过敏性鼻炎	allergic rhinitis	3911
2021.03	2021	03	过敏性鼻炎	allergic rhinitis	3253
2021.02	2021	02	过敏性鼻炎	allergic rhinitis	2040
2021.01	2021	01	过敏性鼻炎	allergic rhinitis	1947
2020.12	2020	12	过敏性鼻炎	allergic rhinitis	1892
2020.11	2020	11	过敏性鼻炎	allergic rhinitis	2644
2020.10	2020	10	过敏性鼻炎	allergic rhinitis	3603
2020.09	2020	09	过敏性鼻炎	allergic rhinitis	5243
2020.08	2020	08	过敏性鼻炎	allergic rhinitis	3914
2020.07	2020	07	过敏性鼻炎	allergic rhinitis	2321
2020.06	2020	06	过敏性鼻炎	allergic rhinitis	2012
2020.05	2020	05	过敏性鼻炎	allergic rhinitis	2522
2020.04	2020	04	过敏性鼻炎	allergic rhinitis	2995
2020.03	2020	03	过敏性鼻炎	allergic rhinitis	3096
2020.02	2020	02	过敏性鼻炎	allergic rhinitis	3561
2020.01	2020	01	过敏性鼻炎	allergic rhinitis	2692
2019.12	2019	12	过敏性鼻炎	allergic rhinitis	3200
2019.11	2019	11	过敏性鼻炎	allergic rhinitis	4079
2019.10	2019	10	过敏性鼻炎	allergic rhinitis	4788
2019.09	2019	09	过敏性鼻炎	allergic rhinitis	7341
2019.08	2019	08	过敏性鼻炎	allergic rhinitis	8651
2019.07	2019	07	过敏性鼻炎	allergic rhinitis	4048
2019.06	2019	06	过敏性鼻炎	allergic rhinitis	4090
2019.05	2019	05	过敏性鼻炎	allergic rhinitis	5432
2019.04	2019	04	过敏性鼻炎	allergic rhinitis	5694
2019.03	2019	03	过敏性鼻炎	allergic rhinitis	4306
2019.02	2019	02	过敏性鼻炎	allergic rhinitis	2478
2019.01	2019	01	过敏性鼻炎	allergic rhinitis	2625
2018.12	2018	12	过敏性鼻炎	allergic rhinitis	2869
2018.11	2018	11	过敏性鼻炎	allergic rhinitis	3790
2018.10	2018	10	过敏性鼻炎	allergic rhinitis	5839
2018.09	2018	09	过敏性鼻炎	allergic rhinitis	8655
2018.08	2018	08	过敏性鼻炎	allergic rhinitis	6727
2018.07	2018	07	过敏性鼻炎	allergic rhinitis	4407
2018.06	2018	06	过敏性鼻炎	allergic rhinitis	4173
2018.05	2018	05	过敏性鼻炎	allergic rhinitis	5619
2018.04	2018	04	过敏性鼻炎	allergic rhinitis	6606
2018.03	2018	03	过敏性鼻炎	allergic rhinitis	4744
2018.02	2018	02	过敏性鼻炎	allergic rhinitis	2850
2018.01	2018	01	过敏性鼻炎	allergic rhinitis	2721
2017.12	2017	12	过敏性鼻炎	allergic rhinitis	4319
2017.11	2017	11	过敏性鼻炎	allergic rhinitis	5344
2017.10	2017	10	过敏性鼻炎	allergic rhinitis	6576
2017.09	2017	09	过敏性鼻炎	allergic rhinitis	9333
2017.08	2017	08	过敏性鼻炎	allergic rhinitis	8706
2017.07	2017	07	过敏性鼻炎	allergic rhinitis	5328
2017.06	2017	06	过敏性鼻炎	allergic rhinitis	5211
2017.05	2017	05	过敏性鼻炎	allergic rhinitis	6836
2017.04	2017	04	过敏性鼻炎	allergic rhinitis	6222
2017.03	2017	03	过敏性鼻炎	allergic rhinitis	4572
2017.02	2017	02	过敏性鼻炎	allergic rhinitis	3618
2017.01	2017	01	过敏性鼻炎	allergic rhinitis	3171
2011.01	2011	01	过敏性鼻炎	allergic rhinitis	1196
2011.02	2011	02	过敏性鼻炎	allergic rhinitis	1229
2011.03	2011	03	过敏性鼻炎	allergic rhinitis	1603
2011.04	2011	04	过敏性鼻炎	allergic rhinitis	2312
2011.05	2011	05	过敏性鼻炎	allergic rhinitis	2129
2011.06	2011	06	过敏性鼻炎	allergic rhinitis	1822
2011.07	2011	07	过敏性鼻炎	allergic rhinitis	2296
2011.08	2011	08	过敏性鼻炎	allergic rhinitis	3147
2011.09	2011	09	过敏性鼻炎	allergic rhinitis	3040
2011.10	2011	10	过敏性鼻炎	allergic rhinitis	2392
2011.11	2011	11	过敏性鼻炎	allergic rhinitis	2061
2011.12	2011	12	过敏性鼻炎	allergic rhinitis	1874
2012.01	2012	01	过敏性鼻炎	allergic rhinitis	1608
2012.02	2012	02	过敏性鼻炎	allergic rhinitis	2047
2012.03	2012	03	过敏性鼻炎	allergic rhinitis	2835
2012.04	2012	04	过敏性鼻炎	allergic rhinitis	3320
2012.05	2012	05	过敏性鼻炎	allergic rhinitis	3539
2012.06	2012	06	过敏性鼻炎	allergic rhinitis	2247
2012.07	2012	07	过敏性鼻炎	allergic rhinitis	2209
2012.08	2012	08	过敏性鼻炎	allergic rhinitis	3863
2012.09	2012	09	过敏性鼻炎	allergic rhinitis	3958
2012.10	2012	10	过敏性鼻炎	allergic rhinitis	2586
2012.11	2012	11	过敏性鼻炎	allergic rhinitis	2270
2012.12	2012	12	过敏性鼻炎	allergic rhinitis	1916
2013.01	2013	01	过敏性鼻炎	allergic rhinitis	1788
2013.02	2013	02	过敏性鼻炎	allergic rhinitis	1698
2013.03	2013	03	过敏性鼻炎	allergic rhinitis	2234
2013.04	2013	04	过敏性鼻炎	allergic rhinitis	2800
2013.05	2013	05	过敏性鼻炎	allergic rhinitis	2957
2013.06	2013	06	过敏性鼻炎	allergic rhinitis	2833
2013.07	2013	07	过敏性鼻炎	allergic rhinitis	3553
2013.08	2013	08	过敏性鼻炎	allergic rhinitis	4746
2013.09	2013	09	过敏性鼻炎	allergic rhinitis	3774
2013.10	2013	10	过敏性鼻炎	allergic rhinitis	3330
2013.11	2013	11	过敏性鼻炎	allergic rhinitis	2465
2013.12	2013	12	过敏性鼻炎	allergic rhinitis	2220
2014.01	2014	01	过敏性鼻炎	allergic rhinitis	1913
2014.02	2014	02	过敏性鼻炎	allergic rhinitis	1955
2014.03	2014	03	过敏性鼻炎	allergic rhinitis	2616
2014.04	2014	04	过敏性鼻炎	allergic rhinitis	3434
2014.05	2014	05	过敏性鼻炎	allergic rhinitis	3663
2014.06	2014	06	过敏性鼻炎	allergic rhinitis	3476
2014.07	2014	07	过敏性鼻炎	allergic rhinitis	3902
2014.08	2014	08	过敏性鼻炎	allergic rhinitis	4726
2014.09	2014	09	过敏性鼻炎	allergic rhinitis	4369
2014.10	2014	10	过敏性鼻炎	allergic rhinitis	3530
2014.11	2014	11	过敏性鼻炎	allergic rhinitis	3194
2014.12	2014	12	过敏性鼻炎	allergic rhinitis	3228
2015.01	2015	01	过敏性鼻炎	allergic rhinitis	2866
2015.02	2015	02	过敏性鼻炎	allergic rhinitis	2467
2015.03	2015	03	过敏性鼻炎	allergic rhinitis	3445
2015.04	2015	04	过敏性鼻炎	allergic rhinitis	4828
2015.05	2015	05	过敏性鼻炎	allergic rhinitis	5017
2015.06	2015	06	过敏性鼻炎	allergic rhinitis	4625
2015.07	2015	07	过敏性鼻炎	allergic rhinitis	4274
2015.08	2015	08	过敏性鼻炎	allergic rhinitis	5687
2015.09	2015	09	过敏性鼻炎	allergic rhinitis	5449
2015.10	2015	10	过敏性鼻炎	allergic rhinitis	4125
2015.11	2015	11	过敏性鼻炎	allergic rhinitis	3470
2015.12	2015	12	过敏性鼻炎	allergic rhinitis	2908
2016.01	2016	01	过敏性鼻炎	allergic rhinitis	2639
2016.02	2016	02	过敏性鼻炎	allergic rhinitis	3052
2016.03	2016	03	过敏性鼻炎	allergic rhinitis	4429
2016.04	2016	04	过敏性鼻炎	allergic rhinitis	5586
2016.05	2016	05	过敏性鼻炎	allergic rhinitis	6170
2016.06	2016	06	过敏性鼻炎	allergic rhinitis	5196
2016.07	2016	07	过敏性鼻炎	allergic rhinitis	5583
2016.08	2016	08	过敏性鼻炎	allergic rhinitis	8289
2016.09	2016	09	过敏性鼻炎	allergic rhinitis	6485
2016.10	2016	10	过敏性鼻炎	allergic rhinitis	5108
2016.11	2016	11	过敏性鼻炎	allergic rhinitis	4383
2016.12	2016	12	过敏性鼻炎	allergic rhinitis	3889
2022.07	2022	07	急性扁桃体炎	Acute tonsillitis	983
2022.06	2022	06	急性扁桃体炎	Acute tonsillitis	1019
2022.05	2022	05	急性扁桃体炎	Acute tonsillitis	964
2022.04	2022	04	急性扁桃体炎	Acute tonsillitis	952
2022.03	2022	03	急性扁桃体炎	Acute tonsillitis	968
2022.02	2022	02	急性扁桃体炎	Acute tonsillitis	905
2022.01	2022	01	急性扁桃体炎	Acute tonsillitis	951
2021.12	2021	12	急性扁桃体炎	Acute tonsillitis	969
2021.11	2021	11	急性扁桃体炎	Acute tonsillitis	934
2021.10	2021	10	急性扁桃体炎	Acute tonsillitis	883
2021.09	2021	09	急性扁桃体炎	Acute tonsillitis	919
2021.08	2021	08	急性扁桃体炎	Acute tonsillitis	881
2021.07	2021	07	急性扁桃体炎	Acute tonsillitis	937
2021.06	2021	06	急性扁桃体炎	Acute tonsillitis	982
2021.05	2021	05	急性扁桃体炎	Acute tonsillitis	966
2021.04	2021	04	急性扁桃体炎	Acute tonsillitis	957
2021.03	2021	03	急性扁桃体炎	Acute tonsillitis	827
2021.02	2021	02	急性扁桃体炎	Acute tonsillitis	694
2021.01	2021	01	急性扁桃体炎	Acute tonsillitis	868
2020.12	2020	12	急性扁桃体炎	Acute tonsillitis	813
2020.11	2020	11	急性扁桃体炎	Acute tonsillitis	796
2020.10	2020	10	急性扁桃体炎	Acute tonsillitis	766
2020.09	2020	09	急性扁桃体炎	Acute tonsillitis	786
2020.08	2020	08	急性扁桃体炎	Acute tonsillitis	644
2020.07	2020	07	急性扁桃体炎	Acute tonsillitis	621
2020.06	2020	06	急性扁桃体炎	Acute tonsillitis	732
2020.05	2020	05	急性扁桃体炎	Acute tonsillitis	610
2020.04	2020	04	急性扁桃体炎	Acute tonsillitis	558
2020.03	2020	03	急性扁桃体炎	Acute tonsillitis	623
2020.02	2020	02	急性扁桃体炎	Acute tonsillitis	837
2020.01	2020	01	急性扁桃体炎	Acute tonsillitis	929
2019.12	2019	12	急性扁桃体炎	Acute tonsillitis	947
2019.11	2019	11	急性扁桃体炎	Acute tonsillitis	835
2019.10	2019	10	急性扁桃体炎	Acute tonsillitis	717
2019.09	2019	09	急性扁桃体炎	Acute tonsillitis	780
2019.08	2019	08	急性扁桃体炎	Acute tonsillitis	868
2019.07	2019	07	急性扁桃体炎	Acute tonsillitis	963
2019.06	2019	06	急性扁桃体炎	Acute tonsillitis	964
2019.05	2019	05	急性扁桃体炎	Acute tonsillitis	917
2019.04	2019	04	急性扁桃体炎	Acute tonsillitis	871
2019.03	2019	03	急性扁桃体炎	Acute tonsillitis	907
2019.02	2019	02	急性扁桃体炎	Acute tonsillitis	802
2019.01	2019	01	急性扁桃体炎	Acute tonsillitis	936
2018.12	2018	12	急性扁桃体炎	Acute tonsillitis	814
2018.11	2018	11	急性扁桃体炎	Acute tonsillitis	730
2018.10	2018	10	急性扁桃体炎	Acute tonsillitis	618
2018.09	2018	09	急性扁桃体炎	Acute tonsillitis	605
2018.08	2018	08	急性扁桃体炎	Acute tonsillitis	649
2018.07	2018	07	急性扁桃体炎	Acute tonsillitis	767
2018.06	2018	06	急性扁桃体炎	Acute tonsillitis	843
2018.05	2018	05	急性扁桃体炎	Acute tonsillitis	800
2018.04	2018	04	急性扁桃体炎	Acute tonsillitis	692
2018.03	2018	03	急性扁桃体炎	Acute tonsillitis	671
2018.02	2018	02	急性扁桃体炎	Acute tonsillitis	567
2018.01	2018	01	急性扁桃体炎	Acute tonsillitis	609
2017.12	2017	12	急性扁桃体炎	Acute tonsillitis	697
2017.11	2017	11	急性扁桃体炎	Acute tonsillitis	592
2017.10	2017	10	急性扁桃体炎	Acute tonsillitis	599
2017.09	2017	09	急性扁桃体炎	Acute tonsillitis	688
2017.08	2017	08	急性扁桃体炎	Acute tonsillitis	703
2017.07	2017	07	急性扁桃体炎	Acute tonsillitis	782
2017.06	2017	06	急性扁桃体炎	Acute tonsillitis	837
2017.05	2017	05	急性扁桃体炎	Acute tonsillitis	748
2017.04	2017	04	急性扁桃体炎	Acute tonsillitis	668
2017.03	2017	03	急性扁桃体炎	Acute tonsillitis	624
2017.02	2017	02	急性扁桃体炎	Acute tonsillitis	538
2017.01	2017	01	急性扁桃体炎	Acute tonsillitis	586
2011.01	2011	01	急性扁桃体炎	Acute tonsillitis	238
2011.02	2011	02	急性扁桃体炎	Acute tonsillitis	233
2011.03	2011	03	急性扁桃体炎	Acute tonsillitis	264
2011.04	2011	04	急性扁桃体炎	Acute tonsillitis	293
2011.05	2011	05	急性扁桃体炎	Acute tonsillitis	314
2011.06	2011	06	急性扁桃体炎	Acute tonsillitis	315
2011.07	2011	07	急性扁桃体炎	Acute tonsillitis	284
2011.08	2011	08	急性扁桃体炎	Acute tonsillitis	272
2011.09	2011	09	急性扁桃体炎	Acute tonsillitis	274
2011.10	2011	10	急性扁桃体炎	Acute tonsillitis	287
2011.11	2011	11	急性扁桃体炎	Acute tonsillitis	309
2011.12	2011	12	急性扁桃体炎	Acute tonsillitis	314
2012.01	2012	01	急性扁桃体炎	Acute tonsillitis	304
2012.02	2012	02	急性扁桃体炎	Acute tonsillitis	344
2012.03	2012	03	急性扁桃体炎	Acute tonsillitis	374
2012.04	2012	04	急性扁桃体炎	Acute tonsillitis	341
2012.05	2012	05	急性扁桃体炎	Acute tonsillitis	360
2012.06	2012	06	急性扁桃体炎	Acute tonsillitis	345
2012.07	2012	07	急性扁桃体炎	Acute tonsillitis	340
2012.08	2012	08	急性扁桃体炎	Acute tonsillitis	329
2012.09	2012	09	急性扁桃体炎	Acute tonsillitis	310
2012.10	2012	10	急性扁桃体炎	Acute tonsillitis	310
2012.11	2012	11	急性扁桃体炎	Acute tonsillitis	327
2012.12	2012	12	急性扁桃体炎	Acute tonsillitis	333
2013.01	2013	01	急性扁桃体炎	Acute tonsillitis	341
2013.02	2013	02	急性扁桃体炎	Acute tonsillitis	338
2013.03	2013	03	急性扁桃体炎	Acute tonsillitis	389
2013.04	2013	04	急性扁桃体炎	Acute tonsillitis	426
2013.05	2013	05	急性扁桃体炎	Acute tonsillitis	434
2013.06	2013	06	急性扁桃体炎	Acute tonsillitis	460
2013.07	2013	07	急性扁桃体炎	Acute tonsillitis	418
2013.08	2013	08	急性扁桃体炎	Acute tonsillitis	402
2013.09	2013	09	急性扁桃体炎	Acute tonsillitis	403
2013.10	2013	10	急性扁桃体炎	Acute tonsillitis	385
2013.11	2013	11	急性扁桃体炎	Acute tonsillitis	349
2013.12	2013	12	急性扁桃体炎	Acute tonsillitis	383
2014.01	2014	01	急性扁桃体炎	Acute tonsillitis	420
2014.02	2014	02	急性扁桃体炎	Acute tonsillitis	370
2014.03	2014	03	急性扁桃体炎	Acute tonsillitis	425
2014.04	2014	04	急性扁桃体炎	Acute tonsillitis	465
2014.05	2014	05	急性扁桃体炎	Acute tonsillitis	498
2014.06	2014	06	急性扁桃体炎	Acute tonsillitis	490
2014.07	2014	07	急性扁桃体炎	Acute tonsillitis	445
2014.08	2014	08	急性扁桃体炎	Acute tonsillitis	426
2014.09	2014	09	急性扁桃体炎	Acute tonsillitis	422
2014.10	2014	10	急性扁桃体炎	Acute tonsillitis	430
2014.11	2014	11	急性扁桃体炎	Acute tonsillitis	445
2014.12	2014	12	急性扁桃体炎	Acute tonsillitis	481
2015.01	2015	01	急性扁桃体炎	Acute tonsillitis	514
2015.02	2015	02	急性扁桃体炎	Acute tonsillitis	459
2015.03	2015	03	急性扁桃体炎	Acute tonsillitis	488
2015.04	2015	04	急性扁桃体炎	Acute tonsillitis	535
2015.05	2015	05	急性扁桃体炎	Acute tonsillitis	589
2015.06	2015	06	急性扁桃体炎	Acute tonsillitis	651
2015.07	2015	07	急性扁桃体炎	Acute tonsillitis	625
2015.08	2015	08	急性扁桃体炎	Acute tonsillitis	569
2015.09	2015	09	急性扁桃体炎	Acute tonsillitis	485
2015.10	2015	10	急性扁桃体炎	Acute tonsillitis	445
2015.11	2015	11	急性扁桃体炎	Acute tonsillitis	458
2015.12	2015	12	急性扁桃体炎	Acute tonsillitis	538
2016.01	2016	01	急性扁桃体炎	Acute tonsillitis	579
2016.02	2016	02	急性扁桃体炎	Acute tonsillitis	585
2016.03	2016	03	急性扁桃体炎	Acute tonsillitis	689
2016.04	2016	04	急性扁桃体炎	Acute tonsillitis	609
2016.05	2016	05	急性扁桃体炎	Acute tonsillitis	672
2016.06	2016	06	急性扁桃体炎	Acute tonsillitis	624
2016.07	2016	07	急性扁桃体炎	Acute tonsillitis	553
2016.08	2016	08	急性扁桃体炎	Acute tonsillitis	529
2016.09	2016	09	急性扁桃体炎	Acute tonsillitis	530
2016.10	2016	10	急性扁桃体炎	Acute tonsillitis	494
2016.11	2016	11	急性扁桃体炎	Acute tonsillitis	544
2016.12	2016	12	急性扁桃体炎	Acute tonsillitis	628
2022.07	2022	07	急性咽炎	Acute pharyngitis	1077
2022.06	2022	06	急性咽炎	Acute pharyngitis	1107
2022.05	2022	05	急性咽炎	Acute pharyngitis	1021
2022.04	2022	04	急性咽炎	Acute pharyngitis	1045
2022.03	2022	03	急性咽炎	Acute pharyngitis	1115
2022.02	2022	02	急性咽炎	Acute pharyngitis	1086
2022.01	2022	01	急性咽炎	Acute pharyngitis	1287
2021.12	2021	12	急性咽炎	Acute pharyngitis	1237
2021.11	2021	11	急性咽炎	Acute pharyngitis	1135
2021.10	2021	10	急性咽炎	Acute pharyngitis	1063
2021.09	2021	09	急性咽炎	Acute pharyngitis	1034
2021.08	2021	08	急性咽炎	Acute pharyngitis	1015
2021.07	2021	07	急性咽炎	Acute pharyngitis	1015
2021.06	2021	06	急性咽炎	Acute pharyngitis	1063
2021.05	2021	05	急性咽炎	Acute pharyngitis	1055
2021.04	2021	04	急性咽炎	Acute pharyngitis	1072
2021.03	2021	03	急性咽炎	Acute pharyngitis	946
2021.02	2021	02	急性咽炎	Acute pharyngitis	837
2021.01	2021	01	急性咽炎	Acute pharyngitis	1016
2020.12	2020	12	急性咽炎	Acute pharyngitis	988
2020.11	2020	11	急性咽炎	Acute pharyngitis	975
2020.10	2020	10	急性咽炎	Acute pharyngitis	937
2020.09	2020	09	急性咽炎	Acute pharyngitis	970
2020.08	2020	08	急性咽炎	Acute pharyngitis	805
2020.07	2020	07	急性咽炎	Acute pharyngitis	875
2020.06	2020	06	急性咽炎	Acute pharyngitis	937
2020.05	2020	05	急性咽炎	Acute pharyngitis	740
2020.04	2020	04	急性咽炎	Acute pharyngitis	720
2020.03	2020	03	急性咽炎	Acute pharyngitis	893
2020.02	2020	02	急性咽炎	Acute pharyngitis	1120
2020.01	2020	01	急性咽炎	Acute pharyngitis	1125
2019.12	2019	12	急性咽炎	Acute pharyngitis	1040
2019.11	2019	11	急性咽炎	Acute pharyngitis	999
2019.10	2019	10	急性咽炎	Acute pharyngitis	973
2019.09	2019	09	急性咽炎	Acute pharyngitis	1025
2019.08	2019	08	急性咽炎	Acute pharyngitis	992
2019.07	2019	07	急性咽炎	Acute pharyngitis	1011
2019.06	2019	06	急性咽炎	Acute pharyngitis	1071
2019.05	2019	05	急性咽炎	Acute pharyngitis	1163
2019.04	2019	04	急性咽炎	Acute pharyngitis	1184
2019.03	2019	03	急性咽炎	Acute pharyngitis	1120
2019.02	2019	02	急性咽炎	Acute pharyngitis	1086
2019.01	2019	01	急性咽炎	Acute pharyngitis	1112
2018.12	2018	12	急性咽炎	Acute pharyngitis	1024
2018.11	2018	11	急性咽炎	Acute pharyngitis	992
2018.10	2018	10	急性咽炎	Acute pharyngitis	899
2018.09	2018	09	急性咽炎	Acute pharyngitis	922
2018.08	2018	08	急性咽炎	Acute pharyngitis	988
2018.07	2018	07	急性咽炎	Acute pharyngitis	972
2018.06	2018	06	急性咽炎	Acute pharyngitis	986
2018.05	2018	05	急性咽炎	Acute pharyngitis	987
2018.04	2018	04	急性咽炎	Acute pharyngitis	974
2018.03	2018	03	急性咽炎	Acute pharyngitis	997
2018.02	2018	02	急性咽炎	Acute pharyngitis	913
2018.01	2018	01	急性咽炎	Acute pharyngitis	776
2017.12	2017	12	急性咽炎	Acute pharyngitis	848
2017.11	2017	11	急性咽炎	Acute pharyngitis	698
2017.10	2017	10	急性咽炎	Acute pharyngitis	694
2017.09	2017	09	急性咽炎	Acute pharyngitis	870
2017.08	2017	08	急性咽炎	Acute pharyngitis	839
2017.07	2017	07	急性咽炎	Acute pharyngitis	855
2017.06	2017	06	急性咽炎	Acute pharyngitis	867
2017.05	2017	05	急性咽炎	Acute pharyngitis	928
2017.04	2017	04	急性咽炎	Acute pharyngitis	887
2017.03	2017	03	急性咽炎	Acute pharyngitis	818
2017.02	2017	02	急性咽炎	Acute pharyngitis	720
2017.01	2017	01	急性咽炎	Acute pharyngitis	744
2011.01	2011	01	急性咽炎	Acute pharyngitis	337
2011.02	2011	02	急性咽炎	Acute pharyngitis	344
2011.03	2011	03	急性咽炎	Acute pharyngitis	403
2011.04	2011	04	急性咽炎	Acute pharyngitis	442
2011.05	2011	05	急性咽炎	Acute pharyngitis	416
2011.06	2011	06	急性咽炎	Acute pharyngitis	335
2011.07	2011	07	急性咽炎	Acute pharyngitis	335
2011.08	2011	08	急性咽炎	Acute pharyngitis	354
2011.09	2011	09	急性咽炎	Acute pharyngitis	347
2011.10	2011	10	急性咽炎	Acute pharyngitis	336
2011.11	2011	11	急性咽炎	Acute pharyngitis	358
2011.12	2011	12	急性咽炎	Acute pharyngitis	361
2012.01	2012	01	急性咽炎	Acute pharyngitis	357
2012.02	2012	02	急性咽炎	Acute pharyngitis	416
2012.03	2012	03	急性咽炎	Acute pharyngitis	514
2012.04	2012	04	急性咽炎	Acute pharyngitis	462
2012.05	2012	05	急性咽炎	Acute pharyngitis	521
2012.06	2012	06	急性咽炎	Acute pharyngitis	482
2012.07	2012	07	急性咽炎	Acute pharyngitis	447
2012.08	2012	08	急性咽炎	Acute pharyngitis	480
2012.09	2012	09	急性咽炎	Acute pharyngitis	460
2012.10	2012	10	急性咽炎	Acute pharyngitis	436
2012.11	2012	11	急性咽炎	Acute pharyngitis	419
2012.12	2012	12	急性咽炎	Acute pharyngitis	443
2013.01	2013	01	急性咽炎	Acute pharyngitis	505
2013.02	2013	02	急性咽炎	Acute pharyngitis	499
2013.03	2013	03	急性咽炎	Acute pharyngitis	582
2013.04	2013	04	急性咽炎	Acute pharyngitis	667
2013.05	2013	05	急性咽炎	Acute pharyngitis	587
2013.06	2013	06	急性咽炎	Acute pharyngitis	503
2013.07	2013	07	急性咽炎	Acute pharyngitis	523
2013.08	2013	08	急性咽炎	Acute pharyngitis	533
2013.09	2013	09	急性咽炎	Acute pharyngitis	550
2013.10	2013	10	急性咽炎	Acute pharyngitis	530
2013.11	2013	11	急性咽炎	Acute pharyngitis	497
2013.12	2013	12	急性咽炎	Acute pharyngitis	593
2014.01	2014	01	急性咽炎	Acute pharyngitis	647
2014.02	2014	02	急性咽炎	Acute pharyngitis	553
2014.03	2014	03	急性咽炎	Acute pharyngitis	702
2014.04	2014	04	急性咽炎	Acute pharyngitis	708
2014.05	2014	05	急性咽炎	Acute pharyngitis	674
2014.06	2014	06	急性咽炎	Acute pharyngitis	596
2014.07	2014	07	急性咽炎	Acute pharyngitis	670
2014.08	2014	08	急性咽炎	Acute pharyngitis	588
2014.09	2014	09	急性咽炎	Acute pharyngitis	594
2014.10	2014	10	急性咽炎	Acute pharyngitis	572
2014.11	2014	11	急性咽炎	Acute pharyngitis	581
2014.12	2014	12	急性咽炎	Acute pharyngitis	640
2015.01	2015	01	急性咽炎	Acute pharyngitis	678
2015.02	2015	02	急性咽炎	Acute pharyngitis	648
2015.03	2015	03	急性咽炎	Acute pharyngitis	928
2015.04	2015	04	急性咽炎	Acute pharyngitis	1442
2015.05	2015	05	急性咽炎	Acute pharyngitis	1030
2015.06	2015	06	急性咽炎	Acute pharyngitis	765
2015.07	2015	07	急性咽炎	Acute pharyngitis	732
2015.08	2015	08	急性咽炎	Acute pharyngitis	707
2015.09	2015	09	急性咽炎	Acute pharyngitis	659
2015.10	2015	10	急性咽炎	Acute pharyngitis	631
2015.11	2015	11	急性咽炎	Acute pharyngitis	594
2015.12	2015	12	急性咽炎	Acute pharyngitis	699
2016.01	2016	01	急性咽炎	Acute pharyngitis	735
2016.02	2016	02	急性咽炎	Acute pharyngitis	829
2016.03	2016	03	急性咽炎	Acute pharyngitis	903
2016.04	2016	04	急性咽炎	Acute pharyngitis	916
2016.05	2016	05	急性咽炎	Acute pharyngitis	1027
2016.06	2016	06	急性咽炎	Acute pharyngitis	786
2016.07	2016	07	急性咽炎	Acute pharyngitis	626
2016.08	2016	08	急性咽炎	Acute pharyngitis	674
2016.09	2016	09	急性咽炎	Acute pharyngitis	639
2016.10	2016	10	急性咽炎	Acute pharyngitis	611
2016.11	2016	11	急性咽炎	Acute pharyngitis	662
2016.12	2016	12	急性咽炎	Acute pharyngitis	795
2022.07	2022	07	慢性扁桃体炎	Chronic tonsillitis	544
2022.06	2022	06	慢性扁桃体炎	Chronic tonsillitis	505
2022.05	2022	05	慢性扁桃体炎	Chronic tonsillitis	470
2022.04	2022	04	慢性扁桃体炎	Chronic tonsillitis	474
2022.03	2022	03	慢性扁桃体炎	Chronic tonsillitis	485
2022.02	2022	02	慢性扁桃体炎	Chronic tonsillitis	441
2022.01	2022	01	慢性扁桃体炎	Chronic tonsillitis	416
2021.12	2021	12	慢性扁桃体炎	Chronic tonsillitis	428
2021.11	2021	11	慢性扁桃体炎	Chronic tonsillitis	412
2021.10	2021	10	慢性扁桃体炎	Chronic tonsillitis	411
2021.09	2021	09	慢性扁桃体炎	Chronic tonsillitis	421
2021.08	2021	08	慢性扁桃体炎	Chronic tonsillitis	427
2021.07	2021	07	慢性扁桃体炎	Chronic tonsillitis	409
2021.06	2021	06	慢性扁桃体炎	Chronic tonsillitis	410
2021.05	2021	05	慢性扁桃体炎	Chronic tonsillitis	390
2021.04	2021	04	慢性扁桃体炎	Chronic tonsillitis	417
2021.03	2021	03	慢性扁桃体炎	Chronic tonsillitis	423
2021.02	2021	02	慢性扁桃体炎	Chronic tonsillitis	376
2021.01	2021	01	慢性扁桃体炎	Chronic tonsillitis	388
2020.12	2020	12	慢性扁桃体炎	Chronic tonsillitis	385
2020.11	2020	11	慢性扁桃体炎	Chronic tonsillitis	402
2020.10	2020	10	慢性扁桃体炎	Chronic tonsillitis	394
2020.09	2020	09	慢性扁桃体炎	Chronic tonsillitis	397
2020.08	2020	08	慢性扁桃体炎	Chronic tonsillitis	423
2020.07	2020	07	慢性扁桃体炎	Chronic tonsillitis	403
2020.06	2020	06	慢性扁桃体炎	Chronic tonsillitis	417
2020.05	2020	05	慢性扁桃体炎	Chronic tonsillitis	428
2020.04	2020	04	慢性扁桃体炎	Chronic tonsillitis	488
2020.03	2020	03	慢性扁桃体炎	Chronic tonsillitis	550
2020.02	2020	02	慢性扁桃体炎	Chronic tonsillitis	531
2020.01	2020	01	慢性扁桃体炎	Chronic tonsillitis	434
2019.12	2019	12	慢性扁桃体炎	Chronic tonsillitis	486
2019.11	2019	11	慢性扁桃体炎	Chronic tonsillitis	478
2019.10	2019	10	慢性扁桃体炎	Chronic tonsillitis	443
2019.09	2019	09	慢性扁桃体炎	Chronic tonsillitis	486
2019.08	2019	08	慢性扁桃体炎	Chronic tonsillitis	530
2019.07	2019	07	慢性扁桃体炎	Chronic tonsillitis	520
2019.06	2019	06	慢性扁桃体炎	Chronic tonsillitis	533
2019.05	2019	05	慢性扁桃体炎	Chronic tonsillitis	545
2019.04	2019	04	慢性扁桃体炎	Chronic tonsillitis	552
2019.03	2019	03	慢性扁桃体炎	Chronic tonsillitis	546
2019.02	2019	02	慢性扁桃体炎	Chronic tonsillitis	458
2019.01	2019	01	慢性扁桃体炎	Chronic tonsillitis	497
2018.12	2018	12	慢性扁桃体炎	Chronic tonsillitis	493
2018.11	2018	11	慢性扁桃体炎	Chronic tonsillitis	511
2018.10	2018	10	慢性扁桃体炎	Chronic tonsillitis	469
2018.09	2018	09	慢性扁桃体炎	Chronic tonsillitis	468
2018.08	2018	08	慢性扁桃体炎	Chronic tonsillitis	508
2018.07	2018	07	慢性扁桃体炎	Chronic tonsillitis	527
2018.06	2018	06	慢性扁桃体炎	Chronic tonsillitis	513
2018.05	2018	05	慢性扁桃体炎	Chronic tonsillitis	444
2018.04	2018	04	慢性扁桃体炎	Chronic tonsillitis	442
2018.03	2018	03	慢性扁桃体炎	Chronic tonsillitis	453
2018.02	2018	02	慢性扁桃体炎	Chronic tonsillitis	336
2018.01	2018	01	慢性扁桃体炎	Chronic tonsillitis	346
2017.12	2017	12	慢性扁桃体炎	Chronic tonsillitis	405
2017.11	2017	11	慢性扁桃体炎	Chronic tonsillitis	424
2017.10	2017	10	慢性扁桃体炎	Chronic tonsillitis	419
2017.09	2017	09	慢性扁桃体炎	Chronic tonsillitis	504
2017.08	2017	08	慢性扁桃体炎	Chronic tonsillitis	521
2017.07	2017	07	慢性扁桃体炎	Chronic tonsillitis	537
2017.06	2017	06	慢性扁桃体炎	Chronic tonsillitis	584
2017.05	2017	05	慢性扁桃体炎	Chronic tonsillitis	563
2017.04	2017	04	慢性扁桃体炎	Chronic tonsillitis	501
2017.03	2017	03	慢性扁桃体炎	Chronic tonsillitis	519
2017.02	2017	02	慢性扁桃体炎	Chronic tonsillitis	468
2017.01	2017	01	慢性扁桃体炎	Chronic tonsillitis	419
2011.01	2011	01	慢性扁桃体炎	Chronic tonsillitis	254
2011.02	2011	02	慢性扁桃体炎	Chronic tonsillitis	288
2011.03	2011	03	慢性扁桃体炎	Chronic tonsillitis	298
2011.04	2011	04	慢性扁桃体炎	Chronic tonsillitis	310
2011.05	2011	05	慢性扁桃体炎	Chronic tonsillitis	347
2011.06	2011	06	慢性扁桃体炎	Chronic tonsillitis	314
2011.07	2011	07	慢性扁桃体炎	Chronic tonsillitis	331
2011.08	2011	08	慢性扁桃体炎	Chronic tonsillitis	316
2011.09	2011	09	慢性扁桃体炎	Chronic tonsillitis	317
2011.10	2011	10	慢性扁桃体炎	Chronic tonsillitis	324
2011.11	2011	11	慢性扁桃体炎	Chronic tonsillitis	348
2011.12	2011	12	慢性扁桃体炎	Chronic tonsillitis	306
2012.01	2012	01	慢性扁桃体炎	Chronic tonsillitis	270
2012.02	2012	02	慢性扁桃体炎	Chronic tonsillitis	332
2012.03	2012	03	慢性扁桃体炎	Chronic tonsillitis	355
2012.04	2012	04	慢性扁桃体炎	Chronic tonsillitis	369
2012.05	2012	05	慢性扁桃体炎	Chronic tonsillitis	363
2012.06	2012	06	慢性扁桃体炎	Chronic tonsillitis	357
2012.07	2012	07	慢性扁桃体炎	Chronic tonsillitis	368
2012.08	2012	08	慢性扁桃体炎	Chronic tonsillitis	397
2012.09	2012	09	慢性扁桃体炎	Chronic tonsillitis	372
2012.10	2012	10	慢性扁桃体炎	Chronic tonsillitis	384
2012.11	2012	11	慢性扁桃体炎	Chronic tonsillitis	395
2012.12	2012	12	慢性扁桃体炎	Chronic tonsillitis	380
2013.01	2013	01	慢性扁桃体炎	Chronic tonsillitis	380
2013.02	2013	02	慢性扁桃体炎	Chronic tonsillitis	365
2013.03	2013	03	慢性扁桃体炎	Chronic tonsillitis	406
2013.04	2013	04	慢性扁桃体炎	Chronic tonsillitis	428
2013.05	2013	05	慢性扁桃体炎	Chronic tonsillitis	421
2013.06	2013	06	慢性扁桃体炎	Chronic tonsillitis	406
2013.07	2013	07	慢性扁桃体炎	Chronic tonsillitis	456
2013.08	2013	08	慢性扁桃体炎	Chronic tonsillitis	491
2013.09	2013	09	慢性扁桃体炎	Chronic tonsillitis	477
2013.10	2013	10	慢性扁桃体炎	Chronic tonsillitis	458
2013.11	2013	11	慢性扁桃体炎	Chronic tonsillitis	385
2013.12	2013	12	慢性扁桃体炎	Chronic tonsillitis	360
2014.01	2014	01	慢性扁桃体炎	Chronic tonsillitis	358
2014.02	2014	02	慢性扁桃体炎	Chronic tonsillitis	370
2014.03	2014	03	慢性扁桃体炎	Chronic tonsillitis	416
2014.04	2014	04	慢性扁桃体炎	Chronic tonsillitis	428
2014.05	2014	05	慢性扁桃体炎	Chronic tonsillitis	437
2014.06	2014	06	慢性扁桃体炎	Chronic tonsillitis	422
2014.07	2014	07	慢性扁桃体炎	Chronic tonsillitis	440
2014.08	2014	08	慢性扁桃体炎	Chronic tonsillitis	466
2014.09	2014	09	慢性扁桃体炎	Chronic tonsillitis	457
2014.10	2014	10	慢性扁桃体炎	Chronic tonsillitis	428
2014.11	2014	11	慢性扁桃体炎	Chronic tonsillitis	462
2014.12	2014	12	慢性扁桃体炎	Chronic tonsillitis	481
2015.01	2015	01	慢性扁桃体炎	Chronic tonsillitis	478
2015.02	2015	02	慢性扁桃体炎	Chronic tonsillitis	419
2015.03	2015	03	慢性扁桃体炎	Chronic tonsillitis	477
2015.04	2015	04	慢性扁桃体炎	Chronic tonsillitis	498
2015.05	2015	05	慢性扁桃体炎	Chronic tonsillitis	524
2015.06	2015	06	慢性扁桃体炎	Chronic tonsillitis	551
2015.07	2015	07	慢性扁桃体炎	Chronic tonsillitis	635
2015.08	2015	08	慢性扁桃体炎	Chronic tonsillitis	606
2015.09	2015	09	慢性扁桃体炎	Chronic tonsillitis	503
2015.10	2015	10	慢性扁桃体炎	Chronic tonsillitis	486
2015.11	2015	11	慢性扁桃体炎	Chronic tonsillitis	571
2015.12	2015	12	慢性扁桃体炎	Chronic tonsillitis	707
2016.01	2016	01	慢性扁桃体炎	Chronic tonsillitis	619
2016.02	2016	02	慢性扁桃体炎	Chronic tonsillitis	524
2016.03	2016	03	慢性扁桃体炎	Chronic tonsillitis	631
2016.04	2016	04	慢性扁桃体炎	Chronic tonsillitis	645
2016.05	2016	05	慢性扁桃体炎	Chronic tonsillitis	717
2016.06	2016	06	慢性扁桃体炎	Chronic tonsillitis	688
2016.07	2016	07	慢性扁桃体炎	Chronic tonsillitis	632
2016.08	2016	08	慢性扁桃体炎	Chronic tonsillitis	556
2016.09	2016	09	慢性扁桃体炎	Chronic tonsillitis	465
2016.10	2016	10	慢性扁桃体炎	Chronic tonsillitis	438
2016.11	2016	11	慢性扁桃体炎	Chronic tonsillitis	432
2016.12	2016	12	慢性扁桃体炎	Chronic tonsillitis	457
2022.07	2022	07	慢性咽喉炎	chronic pharyngolaryngitis	938
2022.06	2022	06	慢性咽喉炎	chronic pharyngolaryngitis	826
2022.05	2022	05	慢性咽喉炎	chronic pharyngolaryngitis	808
2022.04	2022	04	慢性咽喉炎	chronic pharyngolaryngitis	859
2022.03	2022	03	慢性咽喉炎	chronic pharyngolaryngitis	893
2022.02	2022	02	慢性咽喉炎	chronic pharyngolaryngitis	736
2022.01	2022	01	慢性咽喉炎	chronic pharyngolaryngitis	774
2021.12	2021	12	慢性咽喉炎	chronic pharyngolaryngitis	833
2021.11	2021	11	慢性咽喉炎	chronic pharyngolaryngitis	851
2021.10	2021	10	慢性咽喉炎	chronic pharyngolaryngitis	848
2021.09	2021	09	慢性咽喉炎	chronic pharyngolaryngitis	913
2021.08	2021	08	慢性咽喉炎	chronic pharyngolaryngitis	871
2021.07	2021	07	慢性咽喉炎	chronic pharyngolaryngitis	805
2021.06	2021	06	慢性咽喉炎	chronic pharyngolaryngitis	840
2021.05	2021	05	慢性咽喉炎	chronic pharyngolaryngitis	824
2021.04	2021	04	慢性咽喉炎	chronic pharyngolaryngitis	847
2021.03	2021	03	慢性咽喉炎	chronic pharyngolaryngitis	796
2021.02	2021	02	慢性咽喉炎	chronic pharyngolaryngitis	671
2021.01	2021	01	慢性咽喉炎	chronic pharyngolaryngitis	708
2020.12	2020	12	慢性咽喉炎	chronic pharyngolaryngitis	693
2020.11	2020	11	慢性咽喉炎	chronic pharyngolaryngitis	718
2020.10	2020	10	慢性咽喉炎	chronic pharyngolaryngitis	769
2020.09	2020	09	慢性咽喉炎	chronic pharyngolaryngitis	787
2020.08	2020	08	慢性咽喉炎	chronic pharyngolaryngitis	767
2020.07	2020	07	慢性咽喉炎	chronic pharyngolaryngitis	728
2020.06	2020	06	慢性咽喉炎	chronic pharyngolaryngitis	715
2020.05	2020	05	慢性咽喉炎	chronic pharyngolaryngitis	670
2020.04	2020	04	慢性咽喉炎	chronic pharyngolaryngitis	696
2020.03	2020	03	慢性咽喉炎	chronic pharyngolaryngitis	766
2020.02	2020	02	慢性咽喉炎	chronic pharyngolaryngitis	825
2020.01	2020	01	慢性咽喉炎	chronic pharyngolaryngitis	628
2019.12	2019	12	慢性咽喉炎	chronic pharyngolaryngitis	636
2019.11	2019	11	慢性咽喉炎	chronic pharyngolaryngitis	671
2019.10	2019	10	慢性咽喉炎	chronic pharyngolaryngitis	693
2019.09	2019	09	慢性咽喉炎	chronic pharyngolaryngitis	773
2019.08	2019	08	慢性咽喉炎	chronic pharyngolaryngitis	839
2019.07	2019	07	慢性咽喉炎	chronic pharyngolaryngitis	846
2019.06	2019	06	慢性咽喉炎	chronic pharyngolaryngitis	908
2019.05	2019	05	慢性咽喉炎	chronic pharyngolaryngitis	964
2019.04	2019	04	慢性咽喉炎	chronic pharyngolaryngitis	877
2019.03	2019	03	慢性咽喉炎	chronic pharyngolaryngitis	898
2019.02	2019	02	慢性咽喉炎	chronic pharyngolaryngitis	791
2019.01	2019	01	慢性咽喉炎	chronic pharyngolaryngitis	940
2018.12	2018	12	慢性咽喉炎	chronic pharyngolaryngitis	899
2018.11	2018	11	慢性咽喉炎	chronic pharyngolaryngitis	932
2018.10	2018	10	慢性咽喉炎	chronic pharyngolaryngitis	876
2018.09	2018	09	慢性咽喉炎	chronic pharyngolaryngitis	869
2018.08	2018	08	慢性咽喉炎	chronic pharyngolaryngitis	949
2018.07	2018	07	慢性咽喉炎	chronic pharyngolaryngitis	932
2018.06	2018	06	慢性咽喉炎	chronic pharyngolaryngitis	939
2018.05	2018	05	慢性咽喉炎	chronic pharyngolaryngitis	954
2018.04	2018	04	慢性咽喉炎	chronic pharyngolaryngitis	983
2018.03	2018	03	慢性咽喉炎	chronic pharyngolaryngitis	986
2018.02	2018	02	慢性咽喉炎	chronic pharyngolaryngitis	725
2018.01	2018	01	慢性咽喉炎	chronic pharyngolaryngitis	845
2017.12	2017	12	慢性咽喉炎	chronic pharyngolaryngitis	830
2017.11	2017	11	慢性咽喉炎	chronic pharyngolaryngitis	861
2017.10	2017	10	慢性咽喉炎	chronic pharyngolaryngitis	867
2017.09	2017	09	慢性咽喉炎	chronic pharyngolaryngitis	983
2017.08	2017	08	慢性咽喉炎	chronic pharyngolaryngitis	984
2017.07	2017	07	慢性咽喉炎	chronic pharyngolaryngitis	954
2017.06	2017	06	慢性咽喉炎	chronic pharyngolaryngitis	984
2017.05	2017	05	慢性咽喉炎	chronic pharyngolaryngitis	1056
2017.04	2017	04	慢性咽喉炎	chronic pharyngolaryngitis	1034
2017.03	2017	03	慢性咽喉炎	chronic pharyngolaryngitis	962
2017.02	2017	02	慢性咽喉炎	chronic pharyngolaryngitis	819
2017.01	2017	01	慢性咽喉炎	chronic pharyngolaryngitis	717
2011.01	2011	01	慢性咽喉炎	chronic pharyngolaryngitis	412
2011.02	2011	02	慢性咽喉炎	chronic pharyngolaryngitis	466
2011.03	2011	03	慢性咽喉炎	chronic pharyngolaryngitis	536
2011.04	2011	04	慢性咽喉炎	chronic pharyngolaryngitis	579
2011.05	2011	05	慢性咽喉炎	chronic pharyngolaryngitis	581
2011.06	2011	06	慢性咽喉炎	chronic pharyngolaryngitis	557
2011.07	2011	07	慢性咽喉炎	chronic pharyngolaryngitis	581
2011.08	2011	08	慢性咽喉炎	chronic pharyngolaryngitis	645
2011.09	2011	09	慢性咽喉炎	chronic pharyngolaryngitis	669
2011.10	2011	10	慢性咽喉炎	chronic pharyngolaryngitis	684
2011.11	2011	11	慢性咽喉炎	chronic pharyngolaryngitis	669
2011.12	2011	12	慢性咽喉炎	chronic pharyngolaryngitis	602
2012.01	2012	01	慢性咽喉炎	chronic pharyngolaryngitis	553
2012.02	2012	02	慢性咽喉炎	chronic pharyngolaryngitis	700
2012.03	2012	03	慢性咽喉炎	chronic pharyngolaryngitis	768
2012.04	2012	04	慢性咽喉炎	chronic pharyngolaryngitis	731
2012.05	2012	05	慢性咽喉炎	chronic pharyngolaryngitis	751
2012.06	2012	06	慢性咽喉炎	chronic pharyngolaryngitis	762
2012.07	2012	07	慢性咽喉炎	chronic pharyngolaryngitis	807
2012.08	2012	08	慢性咽喉炎	chronic pharyngolaryngitis	886
2012.09	2012	09	慢性咽喉炎	chronic pharyngolaryngitis	849
2012.10	2012	10	慢性咽喉炎	chronic pharyngolaryngitis	786
2012.11	2012	11	慢性咽喉炎	chronic pharyngolaryngitis	787
2012.12	2012	12	慢性咽喉炎	chronic pharyngolaryngitis	825
2013.01	2013	01	慢性咽喉炎	chronic pharyngolaryngitis	809
2013.02	2013	02	慢性咽喉炎	chronic pharyngolaryngitis	622
2013.03	2013	03	慢性咽喉炎	chronic pharyngolaryngitis	868
2013.04	2013	04	慢性咽喉炎	chronic pharyngolaryngitis	1203
2013.05	2013	05	慢性咽喉炎	chronic pharyngolaryngitis	1308
2013.06	2013	06	慢性咽喉炎	chronic pharyngolaryngitis	1387
2013.07	2013	07	慢性咽喉炎	chronic pharyngolaryngitis	1246
2013.08	2013	08	慢性咽喉炎	chronic pharyngolaryngitis	1228
2013.09	2013	09	慢性咽喉炎	chronic pharyngolaryngitis	1192
2013.10	2013	10	慢性咽喉炎	chronic pharyngolaryngitis	1074
2013.11	2013	11	慢性咽喉炎	chronic pharyngolaryngitis	923
2013.12	2013	12	慢性咽喉炎	chronic pharyngolaryngitis	906
2014.01	2014	01	慢性咽喉炎	chronic pharyngolaryngitis	840
2014.02	2014	02	慢性咽喉炎	chronic pharyngolaryngitis	813
2014.03	2014	03	慢性咽喉炎	chronic pharyngolaryngitis	967
2014.04	2014	04	慢性咽喉炎	chronic pharyngolaryngitis	971
2014.05	2014	05	慢性咽喉炎	chronic pharyngolaryngitis	1028
2014.06	2014	06	慢性咽喉炎	chronic pharyngolaryngitis	1079
2014.07	2014	07	慢性咽喉炎	chronic pharyngolaryngitis	1244
2014.08	2014	08	慢性咽喉炎	chronic pharyngolaryngitis	1349
2014.09	2014	09	慢性咽喉炎	chronic pharyngolaryngitis	1394
2014.10	2014	10	慢性咽喉炎	chronic pharyngolaryngitis	1265
2014.11	2014	11	慢性咽喉炎	chronic pharyngolaryngitis	1197
2014.12	2014	12	慢性咽喉炎	chronic pharyngolaryngitis	1362
2015.01	2015	01	慢性咽喉炎	chronic pharyngolaryngitis	1436
2015.02	2015	02	慢性咽喉炎	chronic pharyngolaryngitis	1135
2015.03	2015	03	慢性咽喉炎	chronic pharyngolaryngitis	1435
2015.04	2015	04	慢性咽喉炎	chronic pharyngolaryngitis	1451
2015.05	2015	05	慢性咽喉炎	chronic pharyngolaryngitis	1374
2015.06	2015	06	慢性咽喉炎	chronic pharyngolaryngitis	1319
2015.07	2015	07	慢性咽喉炎	chronic pharyngolaryngitis	1365
2015.08	2015	08	慢性咽喉炎	chronic pharyngolaryngitis	1356
2015.09	2015	09	慢性咽喉炎	chronic pharyngolaryngitis	1273
2015.10	2015	10	慢性咽喉炎	chronic pharyngolaryngitis	1358
2015.11	2015	11	慢性咽喉炎	chronic pharyngolaryngitis	1357
2015.12	2015	12	慢性咽喉炎	chronic pharyngolaryngitis	1379
2016.01	2016	01	慢性咽喉炎	chronic pharyngolaryngitis	1306
2016.02	2016	02	慢性咽喉炎	chronic pharyngolaryngitis	1122
2016.03	2016	03	慢性咽喉炎	chronic pharyngolaryngitis	1319
2016.04	2016	04	慢性咽喉炎	chronic pharyngolaryngitis	1195
2016.05	2016	05	慢性咽喉炎	chronic pharyngolaryngitis	1203
2016.06	2016	06	慢性咽喉炎	chronic pharyngolaryngitis	989
2016.07	2016	07	慢性咽喉炎	chronic pharyngolaryngitis	963
2016.08	2016	08	慢性咽喉炎	chronic pharyngolaryngitis	998
2016.09	2016	09	慢性咽喉炎	chronic pharyngolaryngitis	978
2016.10	2016	10	慢性咽喉炎	chronic pharyngolaryngitis	919
2016.11	2016	11	慢性咽喉炎	chronic pharyngolaryngitis	999
2016.12	2016	12	慢性咽喉炎	chronic pharyngolaryngitis	866
2022.07	2022	07	慢性咽炎	chronic pharyngitis	3312
2022.06	2022	06	慢性咽炎	chronic pharyngitis	3291
2022.05	2022	05	慢性咽炎	chronic pharyngitis	2877
2022.04	2022	04	慢性咽炎	chronic pharyngitis	3063
2022.03	2022	03	慢性咽炎	chronic pharyngitis	3153
2022.02	2022	02	慢性咽炎	chronic pharyngitis	2673
2022.01	2022	01	慢性咽炎	chronic pharyngitis	2726
2021.12	2021	12	慢性咽炎	chronic pharyngitis	2967
2021.11	2021	11	慢性咽炎	chronic pharyngitis	3023
2021.10	2021	10	慢性咽炎	chronic pharyngitis	2906
2021.09	2021	09	慢性咽炎	chronic pharyngitis	3000
2021.08	2021	08	慢性咽炎	chronic pharyngitis	3085
2021.07	2021	07	慢性咽炎	chronic pharyngitis	2624
2021.06	2021	06	慢性咽炎	chronic pharyngitis	2602
2021.05	2021	05	慢性咽炎	chronic pharyngitis	2678
2021.04	2021	04	慢性咽炎	chronic pharyngitis	2824
2021.03	2021	03	慢性咽炎	chronic pharyngitis	2587
2021.02	2021	02	慢性咽炎	chronic pharyngitis	2174
2021.01	2021	01	慢性咽炎	chronic pharyngitis	2543
2020.12	2020	12	慢性咽炎	chronic pharyngitis	2398
2020.11	2020	11	慢性咽炎	chronic pharyngitis	2738
2020.10	2020	10	慢性咽炎	chronic pharyngitis	2551
2020.09	2020	09	慢性咽炎	chronic pharyngitis	2627
2020.08	2020	08	慢性咽炎	chronic pharyngitis	2424
2020.07	2020	07	慢性咽炎	chronic pharyngitis	2373
2020.06	2020	06	慢性咽炎	chronic pharyngitis	2301
2020.05	2020	05	慢性咽炎	chronic pharyngitis	2083
2020.04	2020	04	慢性咽炎	chronic pharyngitis	2408
2020.03	2020	03	慢性咽炎	chronic pharyngitis	2865
2020.02	2020	02	慢性咽炎	chronic pharyngitis	3711
2020.01	2020	01	慢性咽炎	chronic pharyngitis	2523
2019.12	2019	12	慢性咽炎	chronic pharyngitis	2489
2019.11	2019	11	慢性咽炎	chronic pharyngitis	2641
2019.10	2019	10	慢性咽炎	chronic pharyngitis	2884
2019.09	2019	09	慢性咽炎	chronic pharyngitis	3951
2019.08	2019	08	慢性咽炎	chronic pharyngitis	4503
2019.07	2019	07	慢性咽炎	chronic pharyngitis	4869
2019.06	2019	06	慢性咽炎	chronic pharyngitis	5701
2019.05	2019	05	慢性咽炎	chronic pharyngitis	6242
2019.04	2019	04	慢性咽炎	chronic pharyngitis	6480
2019.03	2019	03	慢性咽炎	chronic pharyngitis	6631
2019.02	2019	02	慢性咽炎	chronic pharyngitis	5227
2019.01	2019	01	慢性咽炎	chronic pharyngitis	5721
2018.12	2018	12	慢性咽炎	chronic pharyngitis	5642
2018.11	2018	11	慢性咽炎	chronic pharyngitis	5601
2018.10	2018	10	慢性咽炎	chronic pharyngitis	5121
2018.09	2018	09	慢性咽炎	chronic pharyngitis	5418
2018.08	2018	08	慢性咽炎	chronic pharyngitis	5650
2018.07	2018	07	慢性咽炎	chronic pharyngitis	5331
2018.06	2018	06	慢性咽炎	chronic pharyngitis	5326
2018.05	2018	05	慢性咽炎	chronic pharyngitis	5511
2018.04	2018	04	慢性咽炎	chronic pharyngitis	5315
2018.03	2018	03	慢性咽炎	chronic pharyngitis	4880
2018.02	2018	02	慢性咽炎	chronic pharyngitis	3632
2018.01	2018	01	慢性咽炎	chronic pharyngitis	3824
2017.12	2017	12	慢性咽炎	chronic pharyngitis	4734
2017.11	2017	11	慢性咽炎	chronic pharyngitis	4931
2017.10	2017	10	慢性咽炎	chronic pharyngitis	4923
2017.09	2017	09	慢性咽炎	chronic pharyngitis	5708
2017.08	2017	08	慢性咽炎	chronic pharyngitis	5411
2017.07	2017	07	慢性咽炎	chronic pharyngitis	4945
2017.06	2017	06	慢性咽炎	chronic pharyngitis	5410
2017.05	2017	05	慢性咽炎	chronic pharyngitis	5580
2017.04	2017	04	慢性咽炎	chronic pharyngitis	5229
2017.03	2017	03	慢性咽炎	chronic pharyngitis	5201
2017.02	2017	02	慢性咽炎	chronic pharyngitis	3956
2017.01	2017	01	慢性咽炎	chronic pharyngitis	3794
2011.01	2011	01	慢性咽炎	chronic pharyngitis	1516
2011.02	2011	02	慢性咽炎	chronic pharyngitis	1746
2011.03	2011	03	慢性咽炎	chronic pharyngitis	1861
2011.04	2011	04	慢性咽炎	chronic pharyngitis	1912
2011.05	2011	05	慢性咽炎	chronic pharyngitis	2240
2011.06	2011	06	慢性咽炎	chronic pharyngitis	1942
2011.07	2011	07	慢性咽炎	chronic pharyngitis	1989
2011.08	2011	08	慢性咽炎	chronic pharyngitis	2214
2011.09	2011	09	慢性咽炎	chronic pharyngitis	2273
2011.10	2011	10	慢性咽炎	chronic pharyngitis	2333
2011.11	2011	11	慢性咽炎	chronic pharyngitis	2511
2011.12	2011	12	慢性咽炎	chronic pharyngitis	2520
2012.01	2012	01	慢性咽炎	chronic pharyngitis	2205
2012.02	2012	02	慢性咽炎	chronic pharyngitis	2863
2012.03	2012	03	慢性咽炎	chronic pharyngitis	2987
2012.04	2012	04	慢性咽炎	chronic pharyngitis	2985
2012.05	2012	05	慢性咽炎	chronic pharyngitis	2727
2012.06	2012	06	慢性咽炎	chronic pharyngitis	2362
2012.07	2012	07	慢性咽炎	chronic pharyngitis	2260
2012.08	2012	08	慢性咽炎	chronic pharyngitis	2598
2012.09	2012	09	慢性咽炎	chronic pharyngitis	2646
2012.10	2012	10	慢性咽炎	chronic pharyngitis	2459
2012.11	2012	11	慢性咽炎	chronic pharyngitis	2602
2012.12	2012	12	慢性咽炎	chronic pharyngitis	2415
2013.01	2013	01	慢性咽炎	chronic pharyngitis	2495
2013.02	2013	02	慢性咽炎	chronic pharyngitis	2377
2013.03	2013	03	慢性咽炎	chronic pharyngitis	3032
2013.04	2013	04	慢性咽炎	chronic pharyngitis	3033
2013.05	2013	05	慢性咽炎	chronic pharyngitis	2824
2013.06	2013	06	慢性咽炎	chronic pharyngitis	2784
2013.07	2013	07	慢性咽炎	chronic pharyngitis	3003
2013.08	2013	08	慢性咽炎	chronic pharyngitis	3221
2013.09	2013	09	慢性咽炎	chronic pharyngitis	3318
2013.10	2013	10	慢性咽炎	chronic pharyngitis	3069
2013.11	2013	11	慢性咽炎	chronic pharyngitis	2851
2013.12	2013	12	慢性咽炎	chronic pharyngitis	3039
2014.01	2014	01	慢性咽炎	chronic pharyngitis	2865
2014.02	2014	02	慢性咽炎	chronic pharyngitis	2918
2014.03	2014	03	慢性咽炎	chronic pharyngitis	3398
2014.04	2014	04	慢性咽炎	chronic pharyngitis	3624
2014.05	2014	05	慢性咽炎	chronic pharyngitis	3585
2014.06	2014	06	慢性咽炎	chronic pharyngitis	3284
2014.07	2014	07	慢性咽炎	chronic pharyngitis	3230
2014.08	2014	08	慢性咽炎	chronic pharyngitis	3244
2014.09	2014	09	慢性咽炎	chronic pharyngitis	3337
2014.10	2014	10	慢性咽炎	chronic pharyngitis	3214
2014.11	2014	11	慢性咽炎	chronic pharyngitis	3300
2014.12	2014	12	慢性咽炎	chronic pharyngitis	3187
2015.01	2015	01	慢性咽炎	chronic pharyngitis	3285
2015.02	2015	02	慢性咽炎	chronic pharyngitis	2289
2015.03	2015	03	慢性咽炎	chronic pharyngitis	2625
2015.04	2015	04	慢性咽炎	chronic pharyngitis	2599
2015.05	2015	05	慢性咽炎	chronic pharyngitis	2667
2015.06	2015	06	慢性咽炎	chronic pharyngitis	2738
2015.07	2015	07	慢性咽炎	chronic pharyngitis	2880
2015.08	2015	08	慢性咽炎	chronic pharyngitis	3555
2015.09	2015	09	慢性咽炎	chronic pharyngitis	4108
2015.10	2015	10	慢性咽炎	chronic pharyngitis	3879
2015.11	2015	11	慢性咽炎	chronic pharyngitis	4152
2015.12	2015	12	慢性咽炎	chronic pharyngitis	4063
2016.01	2016	01	慢性咽炎	chronic pharyngitis	3747
2016.02	2016	02	慢性咽炎	chronic pharyngitis	3371
2016.03	2016	03	慢性咽炎	chronic pharyngitis	4178
2016.04	2016	04	慢性咽炎	chronic pharyngitis	4336
2016.05	2016	05	慢性咽炎	chronic pharyngitis	5617
2016.06	2016	06	慢性咽炎	chronic pharyngitis	4589
2016.07	2016	07	慢性咽炎	chronic pharyngitis	4017
2016.08	2016	08	慢性咽炎	chronic pharyngitis	4264
2016.09	2016	09	慢性咽炎	chronic pharyngitis	4653
2016.10	2016	10	慢性咽炎	chronic pharyngitis	4670
2016.11	2016	11	慢性咽炎	chronic pharyngitis	4301
2016.12	2016	12	慢性咽炎	chronic pharyngitis	4492
2022.07	2022	07	胃食管反流病	gastroesophageal reflux disease	400
2022.06	2022	06	胃食管反流病	gastroesophageal reflux disease	349
2022.05	2022	05	胃食管反流病	gastroesophageal reflux disease	322
2022.04	2022	04	胃食管反流病	gastroesophageal reflux disease	316
2022.03	2022	03	胃食管反流病	gastroesophageal reflux disease	313
2022.02	2022	02	胃食管反流病	gastroesophageal reflux disease	285
2022.01	2022	01	胃食管反流病	gastroesophageal reflux disease	282
2021.12	2021	12	胃食管反流病	gastroesophageal reflux disease	287
2021.11	2021	11	胃食管反流病	gastroesophageal reflux disease	289
2021.10	2021	10	胃食管反流病	gastroesophageal reflux disease	262
2021.09	2021	09	胃食管反流病	gastroesophageal reflux disease	260
2021.08	2021	08	胃食管反流病	gastroesophageal reflux disease	262
2021.07	2021	07	胃食管反流病	gastroesophageal reflux disease	262
2021.06	2021	06	胃食管反流病	gastroesophageal reflux disease	274
2021.05	2021	05	胃食管反流病	gastroesophageal reflux disease	258
2021.04	2021	04	胃食管反流病	gastroesophageal reflux disease	279
2021.03	2021	03	胃食管反流病	gastroesophageal reflux disease	297
2021.02	2021	02	胃食管反流病	gastroesophageal reflux disease	250
2021.01	2021	01	胃食管反流病	gastroesophageal reflux disease	274
2020.12	2020	12	胃食管反流病	gastroesophageal reflux disease	314
2020.11	2020	11	胃食管反流病	gastroesophageal reflux disease	317
2020.10	2020	10	胃食管反流病	gastroesophageal reflux disease	325
2020.09	2020	09	胃食管反流病	gastroesophageal reflux disease	646
2020.08	2020	08	胃食管反流病	gastroesophageal reflux disease	437
2020.07	2020	07	胃食管反流病	gastroesophageal reflux disease	488
2020.06	2020	06	胃食管反流病	gastroesophageal reflux disease	355
2020.05	2020	05	胃食管反流病	gastroesophageal reflux disease	301
2020.04	2020	04	胃食管反流病	gastroesophageal reflux disease	316
2020.03	2020	03	胃食管反流病	gastroesophageal reflux disease	373
2020.02	2020	02	胃食管反流病	gastroesophageal reflux disease	342
2020.01	2020	01	胃食管反流病	gastroesophageal reflux disease	265
2019.12	2019	12	胃食管反流病	gastroesophageal reflux disease	306
2019.11	2019	11	胃食管反流病	gastroesophageal reflux disease	281
2019.10	2019	10	胃食管反流病	gastroesophageal reflux disease	261
2019.09	2019	09	胃食管反流病	gastroesophageal reflux disease	289
2019.08	2019	08	胃食管反流病	gastroesophageal reflux disease	295
2019.07	2019	07	胃食管反流病	gastroesophageal reflux disease	318
2019.06	2019	06	胃食管反流病	gastroesophageal reflux disease	389
2019.05	2019	05	胃食管反流病	gastroesophageal reflux disease	342
2019.04	2019	04	胃食管反流病	gastroesophageal reflux disease	330
2019.03	2019	03	胃食管反流病	gastroesophageal reflux disease	357
2019.02	2019	02	胃食管反流病	gastroesophageal reflux disease	331
2019.01	2019	01	胃食管反流病	gastroesophageal reflux disease	334
2018.12	2018	12	胃食管反流病	gastroesophageal reflux disease	349
2018.11	2018	11	胃食管反流病	gastroesophageal reflux disease	378
2018.10	2018	10	胃食管反流病	gastroesophageal reflux disease	324
2018.09	2018	09	胃食管反流病	gastroesophageal reflux disease	336
2018.08	2018	08	胃食管反流病	gastroesophageal reflux disease	368
2018.07	2018	07	胃食管反流病	gastroesophageal reflux disease	333
2018.06	2018	06	胃食管反流病	gastroesophageal reflux disease	337
2018.05	2018	05	胃食管反流病	gastroesophageal reflux disease	291
2018.04	2018	04	胃食管反流病	gastroesophageal reflux disease	301
2018.03	2018	03	胃食管反流病	gastroesophageal reflux disease	308
2018.02	2018	02	胃食管反流病	gastroesophageal reflux disease	266
2018.01	2018	01	胃食管反流病	gastroesophageal reflux disease	278
2017.12	2017	12	胃食管反流病	gastroesophageal reflux disease	291
2017.11	2017	11	胃食管反流病	gastroesophageal reflux disease	306
2017.10	2017	10	胃食管反流病	gastroesophageal reflux disease	250
2017.09	2017	09	胃食管反流病	gastroesophageal reflux disease	297
2017.08	2017	08	胃食管反流病	gastroesophageal reflux disease	293
2017.07	2017	07	胃食管反流病	gastroesophageal reflux disease	294
2017.06	2017	06	胃食管反流病	gastroesophageal reflux disease	341
2017.05	2017	05	胃食管反流病	gastroesophageal reflux disease	327
2017.04	2017	04	胃食管反流病	gastroesophageal reflux disease	323
2017.03	2017	03	胃食管反流病	gastroesophageal reflux disease	309
2017.02	2017	02	胃食管反流病	gastroesophageal reflux disease	278
2017.01	2017	01	胃食管反流病	gastroesophageal reflux disease	244
2011.01	2011	01	胃食管反流病	gastroesophageal reflux disease	239
2011.02	2011	02	胃食管反流病	gastroesophageal reflux disease	246
2011.03	2011	03	胃食管反流病	gastroesophageal reflux disease	280
2011.04	2011	04	胃食管反流病	gastroesophageal reflux disease	315
2011.05	2011	05	胃食管反流病	gastroesophageal reflux disease	326
2011.06	2011	06	胃食管反流病	gastroesophageal reflux disease	298
2011.07	2011	07	胃食管反流病	gastroesophageal reflux disease	284
2011.08	2011	08	胃食管反流病	gastroesophageal reflux disease	294
2011.09	2011	09	胃食管反流病	gastroesophageal reflux disease	300
2011.10	2011	10	胃食管反流病	gastroesophageal reflux disease	296
2011.11	2011	11	胃食管反流病	gastroesophageal reflux disease	364
2011.12	2011	12	胃食管反流病	gastroesophageal reflux disease	297
2012.01	2012	01	胃食管反流病	gastroesophageal reflux disease	266
2012.02	2012	02	胃食管反流病	gastroesophageal reflux disease	315
2012.03	2012	03	胃食管反流病	gastroesophageal reflux disease	315
2012.04	2012	04	胃食管反流病	gastroesophageal reflux disease	288
2012.05	2012	05	胃食管反流病	gastroesophageal reflux disease	286
2012.06	2012	06	胃食管反流病	gastroesophageal reflux disease	293
2012.07	2012	07	胃食管反流病	gastroesophageal reflux disease	279
2012.08	2012	08	胃食管反流病	gastroesophageal reflux disease	287
2012.09	2012	09	胃食管反流病	gastroesophageal reflux disease	289
2012.10	2012	10	胃食管反流病	gastroesophageal reflux disease	283
2012.11	2012	11	胃食管反流病	gastroesophageal reflux disease	307
2012.12	2012	12	胃食管反流病	gastroesophageal reflux disease	295
2013.01	2013	01	胃食管反流病	gastroesophageal reflux disease	295
2013.02	2013	02	胃食管反流病	gastroesophageal reflux disease	284
2013.03	2013	03	胃食管反流病	gastroesophageal reflux disease	315
2013.04	2013	04	胃食管反流病	gastroesophageal reflux disease	289
2013.05	2013	05	胃食管反流病	gastroesophageal reflux disease	299
2013.06	2013	06	胃食管反流病	gastroesophageal reflux disease	386
2013.07	2013	07	胃食管反流病	gastroesophageal reflux disease	383
2013.08	2013	08	胃食管反流病	gastroesophageal reflux disease	406
2013.09	2013	09	胃食管反流病	gastroesophageal reflux disease	403
2013.10	2013	10	胃食管反流病	gastroesophageal reflux disease	402
2013.11	2013	11	胃食管反流病	gastroesophageal reflux disease	314
2013.12	2013	12	胃食管反流病	gastroesophageal reflux disease	289
2014.01	2014	01	胃食管反流病	gastroesophageal reflux disease	308
2014.02	2014	02	胃食管反流病	gastroesophageal reflux disease	318
2014.03	2014	03	胃食管反流病	gastroesophageal reflux disease	323
2014.04	2014	04	胃食管反流病	gastroesophageal reflux disease	308
2014.05	2014	05	胃食管反流病	gastroesophageal reflux disease	306
2014.06	2014	06	胃食管反流病	gastroesophageal reflux disease	348
2014.07	2014	07	胃食管反流病	gastroesophageal reflux disease	314
2014.08	2014	08	胃食管反流病	gastroesophageal reflux disease	340
2014.09	2014	09	胃食管反流病	gastroesophageal reflux disease	347
2014.10	2014	10	胃食管反流病	gastroesophageal reflux disease	322
2014.11	2014	11	胃食管反流病	gastroesophageal reflux disease	323
2014.12	2014	12	胃食管反流病	gastroesophageal reflux disease	331
2015.01	2015	01	胃食管反流病	gastroesophageal reflux disease	349
2015.02	2015	02	胃食管反流病	gastroesophageal reflux disease	324
2015.03	2015	03	胃食管反流病	gastroesophageal reflux disease	370
2015.04	2015	04	胃食管反流病	gastroesophageal reflux disease	343
2015.05	2015	05	胃食管反流病	gastroesophageal reflux disease	328
2015.06	2015	06	胃食管反流病	gastroesophageal reflux disease	340
2015.07	2015	07	胃食管反流病	gastroesophageal reflux disease	322
2015.08	2015	08	胃食管反流病	gastroesophageal reflux disease	324
2015.09	2015	09	胃食管反流病	gastroesophageal reflux disease	354
2015.10	2015	10	胃食管反流病	gastroesophageal reflux disease	318
2015.11	2015	11	胃食管反流病	gastroesophageal reflux disease	307
2015.12	2015	12	胃食管反流病	gastroesophageal reflux disease	323
2016.01	2016	01	胃食管反流病	gastroesophageal reflux disease	321
2016.02	2016	02	胃食管反流病	gastroesophageal reflux disease	276
2016.03	2016	03	胃食管反流病	gastroesophageal reflux disease	316
2016.04	2016	04	胃食管反流病	gastroesophageal reflux disease	304
2016.05	2016	05	胃食管反流病	gastroesophageal reflux disease	300
2016.06	2016	06	胃食管反流病	gastroesophageal reflux disease	275
2016.07	2016	07	胃食管反流病	gastroesophageal reflux disease	293
2016.08	2016	08	胃食管反流病	gastroesophageal reflux disease	274
2016.09	2016	09	胃食管反流病	gastroesophageal reflux disease	284
2016.10	2016	10	胃食管反流病	gastroesophageal reflux disease	287
2016.11	2016	11	胃食管反流病	gastroesophageal reflux disease	287
2016.12	2016	12	胃食管反流病	gastroesophageal reflux disease	284
2022.07	2022	07	腺样体肥大	adenoid hypertrophy	2470
2022.06	2022	06	腺样体肥大	adenoid hypertrophy	2202
2022.05	2022	05	腺样体肥大	adenoid hypertrophy	2372
2022.04	2022	04	腺样体肥大	adenoid hypertrophy	2290
2022.03	2022	03	腺样体肥大	adenoid hypertrophy	2352
2022.02	2022	02	腺样体肥大	adenoid hypertrophy	2540
2022.01	2022	01	腺样体肥大	adenoid hypertrophy	2581
2021.12	2021	12	腺样体肥大	adenoid hypertrophy	2343
2021.11	2021	11	腺样体肥大	adenoid hypertrophy	2105
2021.10	2021	10	腺样体肥大	adenoid hypertrophy	1769
2021.09	2021	09	腺样体肥大	adenoid hypertrophy	1644
2021.08	2021	08	腺样体肥大	adenoid hypertrophy	2108
2021.07	2021	07	腺样体肥大	adenoid hypertrophy	2622
2021.06	2021	06	腺样体肥大	adenoid hypertrophy	2629
2021.05	2021	05	腺样体肥大	adenoid hypertrophy	2893
2021.04	2021	04	腺样体肥大	adenoid hypertrophy	2254
2021.03	2021	03	腺样体肥大	adenoid hypertrophy	2103
2021.02	2021	02	腺样体肥大	adenoid hypertrophy	1853
2021.01	2021	01	腺样体肥大	adenoid hypertrophy	1975
2020.12	2020	12	腺样体肥大	adenoid hypertrophy	1994
2020.11	2020	11	腺样体肥大	adenoid hypertrophy	2350
2020.10	2020	10	腺样体肥大	adenoid hypertrophy	3913
2020.09	2020	09	腺样体肥大	adenoid hypertrophy	3131
2020.08	2020	08	腺样体肥大	adenoid hypertrophy	5283
2020.07	2020	07	腺样体肥大	adenoid hypertrophy	6160
2020.06	2020	06	腺样体肥大	adenoid hypertrophy	1227
2020.05	2020	05	腺样体肥大	adenoid hypertrophy	1673
2020.04	2020	04	腺样体肥大	adenoid hypertrophy	1758
2020.03	2020	03	腺样体肥大	adenoid hypertrophy	1454
2020.02	2020	02	腺样体肥大	adenoid hypertrophy	1052
2020.01	2020	01	腺样体肥大	adenoid hypertrophy	1984
2019.12	2019	12	腺样体肥大	adenoid hypertrophy	2594
2019.11	2019	11	腺样体肥大	adenoid hypertrophy	2352
2019.10	2019	10	腺样体肥大	adenoid hypertrophy	1836
2019.09	2019	09	腺样体肥大	adenoid hypertrophy	1670
2019.08	2019	08	腺样体肥大	adenoid hypertrophy	2019
2019.07	2019	07	腺样体肥大	adenoid hypertrophy	2385
2019.06	2019	06	腺样体肥大	adenoid hypertrophy	2453
2019.05	2019	05	腺样体肥大	adenoid hypertrophy	2623
2019.04	2019	04	腺样体肥大	adenoid hypertrophy	2886
2019.03	2019	03	腺样体肥大	adenoid hypertrophy	2674
2019.02	2019	02	腺样体肥大	adenoid hypertrophy	2404
2019.01	2019	01	腺样体肥大	adenoid hypertrophy	2788
2018.12	2018	12	腺样体肥大	adenoid hypertrophy	2684
2018.11	2018	11	腺样体肥大	adenoid hypertrophy	2448
2018.10	2018	10	腺样体肥大	adenoid hypertrophy	1823
2018.09	2018	09	腺样体肥大	adenoid hypertrophy	908
2018.08	2018	08	腺样体肥大	adenoid hypertrophy	1558
2018.07	2018	07	腺样体肥大	adenoid hypertrophy	1751
2018.06	2018	06	腺样体肥大	adenoid hypertrophy	1645
2018.05	2018	05	腺样体肥大	adenoid hypertrophy	1856
2018.04	2018	04	腺样体肥大	adenoid hypertrophy	1909
2018.03	2018	03	腺样体肥大	adenoid hypertrophy	1825
2018.02	2018	02	腺样体肥大	adenoid hypertrophy	1541
2018.01	2018	01	腺样体肥大	adenoid hypertrophy	1597
2017.12	2017	12	腺样体肥大	adenoid hypertrophy	2014
2017.11	2017	11	腺样体肥大	adenoid hypertrophy	1884
2017.10	2017	10	腺样体肥大	adenoid hypertrophy	1463
2017.09	2017	09	腺样体肥大	adenoid hypertrophy	1206
2017.08	2017	08	腺样体肥大	adenoid hypertrophy	1386
2017.07	2017	07	腺样体肥大	adenoid hypertrophy	1464
2017.06	2017	06	腺样体肥大	adenoid hypertrophy	1742
2017.05	2017	05	腺样体肥大	adenoid hypertrophy	1914
2017.04	2017	04	腺样体肥大	adenoid hypertrophy	1843
2017.03	2017	03	腺样体肥大	adenoid hypertrophy	1752
2017.02	2017	02	腺样体肥大	adenoid hypertrophy	1784
2017.01	2017	01	腺样体肥大	adenoid hypertrophy	1516
2011.01	2011	01	腺样体肥大	adenoid hypertrophy	413
2011.02	2011	02	腺样体肥大	adenoid hypertrophy	431
2011.03	2011	03	腺样体肥大	adenoid hypertrophy	488
2011.04	2011	04	腺样体肥大	adenoid hypertrophy	539
2011.05	2011	05	腺样体肥大	adenoid hypertrophy	544
2011.06	2011	06	腺样体肥大	adenoid hypertrophy	463
2011.07	2011	07	腺样体肥大	adenoid hypertrophy	436
2011.08	2011	08	腺样体肥大	adenoid hypertrophy	365
2011.09	2011	09	腺样体肥大	adenoid hypertrophy	353
2011.10	2011	10	腺样体肥大	adenoid hypertrophy	467
2011.11	2011	11	腺样体肥大	adenoid hypertrophy	614
2011.12	2011	12	腺样体肥大	adenoid hypertrophy	608
2012.01	2012	01	腺样体肥大	adenoid hypertrophy	516
2012.02	2012	02	腺样体肥大	adenoid hypertrophy	653
2012.03	2012	03	腺样体肥大	adenoid hypertrophy	615
2012.04	2012	04	腺样体肥大	adenoid hypertrophy	601
2012.05	2012	05	腺样体肥大	adenoid hypertrophy	589
2012.06	2012	06	腺样体肥大	adenoid hypertrophy	510
2012.07	2012	07	腺样体肥大	adenoid hypertrophy	518
2012.08	2012	08	腺样体肥大	adenoid hypertrophy	461
2012.09	2012	09	腺样体肥大	adenoid hypertrophy	395
2012.10	2012	10	腺样体肥大	adenoid hypertrophy	555
2012.11	2012	11	腺样体肥大	adenoid hypertrophy	666
2012.12	2012	12	腺样体肥大	adenoid hypertrophy	638
2013.01	2013	01	腺样体肥大	adenoid hypertrophy	691
2013.02	2013	02	腺样体肥大	adenoid hypertrophy	614
2013.03	2013	03	腺样体肥大	adenoid hypertrophy	691
2013.04	2013	04	腺样体肥大	adenoid hypertrophy	746
2013.05	2013	05	腺样体肥大	adenoid hypertrophy	782
2013.06	2013	06	腺样体肥大	adenoid hypertrophy	809
2013.07	2013	07	腺样体肥大	adenoid hypertrophy	756
2013.08	2013	08	腺样体肥大	adenoid hypertrophy	682
2013.09	2013	09	腺样体肥大	adenoid hypertrophy	573
2013.10	2013	10	腺样体肥大	adenoid hypertrophy	686
2013.11	2013	11	腺样体肥大	adenoid hypertrophy	817
2013.12	2013	12	腺样体肥大	adenoid hypertrophy	827
2014.01	2014	01	腺样体肥大	adenoid hypertrophy	895
2014.02	2014	02	腺样体肥大	adenoid hypertrophy	893
2014.03	2014	03	腺样体肥大	adenoid hypertrophy	924
2014.04	2014	04	腺样体肥大	adenoid hypertrophy	1024
2014.05	2014	05	腺样体肥大	adenoid hypertrophy	989
2014.06	2014	06	腺样体肥大	adenoid hypertrophy	868
2014.07	2014	07	腺样体肥大	adenoid hypertrophy	811
2014.08	2014	08	腺样体肥大	adenoid hypertrophy	733
2014.09	2014	09	腺样体肥大	adenoid hypertrophy	561
2014.10	2014	10	腺样体肥大	adenoid hypertrophy	936
2014.11	2014	11	腺样体肥大	adenoid hypertrophy	1160
2014.12	2014	12	腺样体肥大	adenoid hypertrophy	1228
2015.01	2015	01	腺样体肥大	adenoid hypertrophy	1225
2015.02	2015	02	腺样体肥大	adenoid hypertrophy	1085
2015.03	2015	03	腺样体肥大	adenoid hypertrophy	1196
2015.04	2015	04	腺样体肥大	adenoid hypertrophy	1197
2015.05	2015	05	腺样体肥大	adenoid hypertrophy	1186
2015.06	2015	06	腺样体肥大	adenoid hypertrophy	1119
2015.07	2015	07	腺样体肥大	adenoid hypertrophy	1183
2015.08	2015	08	腺样体肥大	adenoid hypertrophy	1061
2015.09	2015	09	腺样体肥大	adenoid hypertrophy	947
2015.10	2015	10	腺样体肥大	adenoid hypertrophy	1075
2015.11	2015	11	腺样体肥大	adenoid hypertrophy	1233
2015.12	2015	12	腺样体肥大	adenoid hypertrophy	1322
2016.01	2016	01	腺样体肥大	adenoid hypertrophy	1274
2016.02	2016	02	腺样体肥大	adenoid hypertrophy	1299
2016.03	2016	03	腺样体肥大	adenoid hypertrophy	1352
2016.04	2016	04	腺样体肥大	adenoid hypertrophy	1352
2016.05	2016	05	腺样体肥大	adenoid hypertrophy	1369
2016.06	2016	06	腺样体肥大	adenoid hypertrophy	1236
2016.07	2016	07	腺样体肥大	adenoid hypertrophy	1237
2016.08	2016	08	腺样体肥大	adenoid hypertrophy	1193
2016.09	2016	09	腺样体肥大	adenoid hypertrophy	1048
2016.10	2016	10	腺样体肥大	adenoid hypertrophy	1172
2016.11	2016	11	腺样体肥大	adenoid hypertrophy	1338
2016.12	2016	12	腺样体肥大	adenoid hypertrophy	1541
2022.07	2022	07	咽喉炎	pharyngolaryngitis	2055
2022.06	2022	06	咽喉炎	pharyngolaryngitis	2077
2022.05	2022	05	咽喉炎	pharyngolaryngitis	2024
2022.04	2022	04	咽喉炎	pharyngolaryngitis	2117
2022.03	2022	03	咽喉炎	pharyngolaryngitis	2271
2022.02	2022	02	咽喉炎	pharyngolaryngitis	1856
2022.01	2022	01	咽喉炎	pharyngolaryngitis	2000
2021.12	2021	12	咽喉炎	pharyngolaryngitis	2094
2021.11	2021	11	咽喉炎	pharyngolaryngitis	2107
2021.10	2021	10	咽喉炎	pharyngolaryngitis	2033
2021.09	2021	09	咽喉炎	pharyngolaryngitis	2098
2021.08	2021	08	咽喉炎	pharyngolaryngitis	2047
2021.07	2021	07	咽喉炎	pharyngolaryngitis	1828
2021.06	2021	06	咽喉炎	pharyngolaryngitis	1950
2021.05	2021	05	咽喉炎	pharyngolaryngitis	1935
2021.04	2021	04	咽喉炎	pharyngolaryngitis	2085
2021.03	2021	03	咽喉炎	pharyngolaryngitis	1772
2021.02	2021	02	咽喉炎	pharyngolaryngitis	1551
2021.01	2021	01	咽喉炎	pharyngolaryngitis	1874
2020.12	2020	12	咽喉炎	pharyngolaryngitis	1731
2020.11	2020	11	咽喉炎	pharyngolaryngitis	1869
2020.10	2020	10	咽喉炎	pharyngolaryngitis	1888
2020.09	2020	09	咽喉炎	pharyngolaryngitis	1881
2020.08	2020	08	咽喉炎	pharyngolaryngitis	1689
2020.07	2020	07	咽喉炎	pharyngolaryngitis	1716
2020.06	2020	06	咽喉炎	pharyngolaryngitis	1830
2020.05	2020	05	咽喉炎	pharyngolaryngitis	1540
2020.04	2020	04	咽喉炎	pharyngolaryngitis	1717
2020.03	2020	03	咽喉炎	pharyngolaryngitis	2156
2020.02	2020	02	咽喉炎	pharyngolaryngitis	2976
2020.01	2020	01	咽喉炎	pharyngolaryngitis	2314
2019.12	2019	12	咽喉炎	pharyngolaryngitis	1972
2019.11	2019	11	咽喉炎	pharyngolaryngitis	2002
2019.10	2019	10	咽喉炎	pharyngolaryngitis	2071
2019.09	2019	09	咽喉炎	pharyngolaryngitis	2112
2019.08	2019	08	咽喉炎	pharyngolaryngitis	2399
2019.07	2019	07	咽喉炎	pharyngolaryngitis	2741
2019.06	2019	06	咽喉炎	pharyngolaryngitis	2914
2019.05	2019	05	咽喉炎	pharyngolaryngitis	3305
2019.04	2019	04	咽喉炎	pharyngolaryngitis	3521
2019.03	2019	03	咽喉炎	pharyngolaryngitis	4385
2019.02	2019	02	咽喉炎	pharyngolaryngitis	3759
2019.01	2019	01	咽喉炎	pharyngolaryngitis	4212
2018.12	2018	12	咽喉炎	pharyngolaryngitis	4022
2018.11	2018	11	咽喉炎	pharyngolaryngitis	4061
2018.10	2018	10	咽喉炎	pharyngolaryngitis	3424
2018.09	2018	09	咽喉炎	pharyngolaryngitis	3194
2018.08	2018	08	咽喉炎	pharyngolaryngitis	3690
2018.07	2018	07	咽喉炎	pharyngolaryngitis	3430
2018.06	2018	06	咽喉炎	pharyngolaryngitis	3554
2018.05	2018	05	咽喉炎	pharyngolaryngitis	3595
2018.04	2018	04	咽喉炎	pharyngolaryngitis	3758
2018.03	2018	03	咽喉炎	pharyngolaryngitis	3560
2018.02	2018	02	咽喉炎	pharyngolaryngitis	3129
2018.01	2018	01	咽喉炎	pharyngolaryngitis	3595
2017.12	2017	12	咽喉炎	pharyngolaryngitis	3664
2017.11	2017	11	咽喉炎	pharyngolaryngitis	3220
2017.10	2017	10	咽喉炎	pharyngolaryngitis	3133
2017.09	2017	09	咽喉炎	pharyngolaryngitis	3472
2017.08	2017	08	咽喉炎	pharyngolaryngitis	3194
2017.07	2017	07	咽喉炎	pharyngolaryngitis	3180
2017.06	2017	06	咽喉炎	pharyngolaryngitis	3593
2017.05	2017	05	咽喉炎	pharyngolaryngitis	3873
2017.04	2017	04	咽喉炎	pharyngolaryngitis	3683
2017.03	2017	03	咽喉炎	pharyngolaryngitis	3127
2017.02	2017	02	咽喉炎	pharyngolaryngitis	1914
2017.01	2017	01	咽喉炎	pharyngolaryngitis	1951
2011.01	2011	01	咽喉炎	pharyngolaryngitis	1144
2011.02	2011	02	咽喉炎	pharyngolaryngitis	1244
2011.03	2011	03	咽喉炎	pharyngolaryngitis	1447
2011.04	2011	04	咽喉炎	pharyngolaryngitis	1541
2011.05	2011	05	咽喉炎	pharyngolaryngitis	1508
2011.06	2011	06	咽喉炎	pharyngolaryngitis	1477
2011.07	2011	07	咽喉炎	pharyngolaryngitis	1518
2011.08	2011	08	咽喉炎	pharyngolaryngitis	1607
2011.09	2011	09	咽喉炎	pharyngolaryngitis	1661
2011.10	2011	10	咽喉炎	pharyngolaryngitis	1680
2011.11	2011	11	咽喉炎	pharyngolaryngitis	1731
2011.12	2011	12	咽喉炎	pharyngolaryngitis	1654
2012.01	2012	01	咽喉炎	pharyngolaryngitis	1577
2012.02	2012	02	咽喉炎	pharyngolaryngitis	1798
2012.03	2012	03	咽喉炎	pharyngolaryngitis	1889
2012.04	2012	04	咽喉炎	pharyngolaryngitis	1857
2012.05	2012	05	咽喉炎	pharyngolaryngitis	1893
2012.06	2012	06	咽喉炎	pharyngolaryngitis	1836
2012.07	2012	07	咽喉炎	pharyngolaryngitis	1840
2012.08	2012	08	咽喉炎	pharyngolaryngitis	1893
2012.09	2012	09	咽喉炎	pharyngolaryngitis	1854
2012.10	2012	10	咽喉炎	pharyngolaryngitis	1859
2012.11	2012	11	咽喉炎	pharyngolaryngitis	1798
2012.12	2012	12	咽喉炎	pharyngolaryngitis	1742
2013.01	2013	01	咽喉炎	pharyngolaryngitis	1807
2013.02	2013	02	咽喉炎	pharyngolaryngitis	1690
2013.03	2013	03	咽喉炎	pharyngolaryngitis	2017
2013.04	2013	04	咽喉炎	pharyngolaryngitis	2088
2013.05	2013	05	咽喉炎	pharyngolaryngitis	1974
2013.06	2013	06	咽喉炎	pharyngolaryngitis	2097
2013.07	2013	07	咽喉炎	pharyngolaryngitis	2088
2013.08	2013	08	咽喉炎	pharyngolaryngitis	2197
2013.09	2013	09	咽喉炎	pharyngolaryngitis	2212
2013.10	2013	10	咽喉炎	pharyngolaryngitis	2120
2013.11	2013	11	咽喉炎	pharyngolaryngitis	1876
2013.12	2013	12	咽喉炎	pharyngolaryngitis	2008
2014.01	2014	01	咽喉炎	pharyngolaryngitis	2065
2014.02	2014	02	咽喉炎	pharyngolaryngitis	1957
2014.03	2014	03	咽喉炎	pharyngolaryngitis	2304
2014.04	2014	04	咽喉炎	pharyngolaryngitis	2320
2014.05	2014	05	咽喉炎	pharyngolaryngitis	2277
2014.06	2014	06	咽喉炎	pharyngolaryngitis	2173
2014.07	2014	07	咽喉炎	pharyngolaryngitis	2129
2014.08	2014	08	咽喉炎	pharyngolaryngitis	2135
2014.09	2014	09	咽喉炎	pharyngolaryngitis	2260
2014.10	2014	10	咽喉炎	pharyngolaryngitis	2272
2014.11	2014	11	咽喉炎	pharyngolaryngitis	2127
2014.12	2014	12	咽喉炎	pharyngolaryngitis	2153
2015.01	2015	01	咽喉炎	pharyngolaryngitis	2196
2015.02	2015	02	咽喉炎	pharyngolaryngitis	1920
2015.03	2015	03	咽喉炎	pharyngolaryngitis	2165
2015.04	2015	04	咽喉炎	pharyngolaryngitis	2199
2015.05	2015	05	咽喉炎	pharyngolaryngitis	2174
2015.06	2015	06	咽喉炎	pharyngolaryngitis	2084
2015.07	2015	07	咽喉炎	pharyngolaryngitis	2059
2015.08	2015	08	咽喉炎	pharyngolaryngitis	2218
2015.09	2015	09	咽喉炎	pharyngolaryngitis	2441
2015.10	2015	10	咽喉炎	pharyngolaryngitis	2278
2015.11	2015	11	咽喉炎	pharyngolaryngitis	2282
2015.12	2015	12	咽喉炎	pharyngolaryngitis	2091
2016.01	2016	01	咽喉炎	pharyngolaryngitis	1962
2016.02	2016	02	咽喉炎	pharyngolaryngitis	1943
2016.03	2016	03	咽喉炎	pharyngolaryngitis	2403
2016.04	2016	04	咽喉炎	pharyngolaryngitis	2749
2016.05	2016	05	咽喉炎	pharyngolaryngitis	4278
2016.06	2016	06	咽喉炎	pharyngolaryngitis	2951
2016.07	2016	07	咽喉炎	pharyngolaryngitis	2107
2016.08	2016	08	咽喉炎	pharyngolaryngitis	2131
2016.09	2016	09	咽喉炎	pharyngolaryngitis	2021
2016.10	2016	10	咽喉炎	pharyngolaryngitis	1911
2016.11	2016	11	咽喉炎	pharyngolaryngitis	1873
2016.12	2016	12	咽喉炎	pharyngolaryngitis	2125
2022.07	2022	07	咽炎	pharyngitis	2805
2022.06	2022	06	咽炎	pharyngitis	2949
2022.05	2022	05	咽炎	pharyngitis	3126
2022.04	2022	04	咽炎	pharyngitis	3345
2022.03	2022	03	咽炎	pharyngitis	3605
2022.02	2022	02	咽炎	pharyngitis	3151
2022.01	2022	01	咽炎	pharyngitis	3594
2021.12	2021	12	咽炎	pharyngitis	3633
2021.11	2021	11	咽炎	pharyngitis	3549
2021.10	2021	10	咽炎	pharyngitis	3415
2021.09	2021	09	咽炎	pharyngitis	3308
2021.08	2021	08	咽炎	pharyngitis	3293
2021.07	2021	07	咽炎	pharyngitis	2703
2021.06	2021	06	咽炎	pharyngitis	2955
2021.05	2021	05	咽炎	pharyngitis	2946
2021.04	2021	04	咽炎	pharyngitis	3245
2021.03	2021	03	咽炎	pharyngitis	2791
2021.02	2021	02	咽炎	pharyngitis	2511
2021.01	2021	01	咽炎	pharyngitis	3207
2020.12	2020	12	咽炎	pharyngitis	2915
2020.11	2020	11	咽炎	pharyngitis	3039
2020.10	2020	10	咽炎	pharyngitis	3071
2020.09	2020	09	咽炎	pharyngitis	3302
2020.08	2020	08	咽炎	pharyngitis	2862
2020.07	2020	07	咽炎	pharyngitis	2870
2020.06	2020	06	咽炎	pharyngitis	2702
2020.05	2020	05	咽炎	pharyngitis	2329
2020.04	2020	04	咽炎	pharyngitis	2561
2020.03	2020	03	咽炎	pharyngitis	2981
2020.02	2020	02	咽炎	pharyngitis	4385
2020.01	2020	01	咽炎	pharyngitis	3318
2019.12	2019	12	咽炎	pharyngitis	2809
2019.11	2019	11	咽炎	pharyngitis	2777
2019.10	2019	10	咽炎	pharyngitis	2693
2019.09	2019	09	咽炎	pharyngitis	2912
2019.08	2019	08	咽炎	pharyngitis	2991
2019.07	2019	07	咽炎	pharyngitis	2958
2019.06	2019	06	咽炎	pharyngitis	3415
2019.05	2019	05	咽炎	pharyngitis	3690
2019.04	2019	04	咽炎	pharyngitis	3686
2019.03	2019	03	咽炎	pharyngitis	3905
2019.02	2019	02	咽炎	pharyngitis	3392
2019.01	2019	01	咽炎	pharyngitis	3817
2018.12	2018	12	咽炎	pharyngitis	3621
2018.11	2018	11	咽炎	pharyngitis	3526
2018.10	2018	10	咽炎	pharyngitis	3251
2018.09	2018	09	咽炎	pharyngitis	3178
2018.08	2018	08	咽炎	pharyngitis	3435
2018.07	2018	07	咽炎	pharyngitis	2978
2018.06	2018	06	咽炎	pharyngitis	2622
2018.05	2018	05	咽炎	pharyngitis	3094
2018.04	2018	04	咽炎	pharyngitis	2975
[truncated: 219 more rows]
